# Supplementary material for: Leveraging Zebrafish Embryo Phenotypic Observations to Advance Data-Driven Analyses in Toxicology
Source: Environ Sci Technol. 2025 Feb 27;59(9):4304–17. doi: 10.1021/acs.est.4c11757 (PMC11912306; doi:10.1021/acs.est.4c11757)
Supplement: Supplementary file 3 — es4c11757_si_003.txt [file es4c11757_si_003.txt]

effect_abb,effect_long,age_hpf,test_substance,dtxsid,fish_strain,type,abstract,container-title,DOI,ISSN,journalAbbreviation,language,note,page,source,title,volume,author,URL,issue,title-short,year,first_author,study_short
AT,abnormal tail effects,96,Diethylstilbestrol,NA,WT,article-journal,"The present study investigated the developmental toxicity of diethylstilbestrol (DES) in the zebrafish embryotoxicity test (ZET). This was done to investigate whether the ZET would better capture the developmental toxicity of DES than the embryonic stem cells test (EST) that was previously shown to underpredict the DES-induced developmental toxicity as compared to in vivo data, potentially because the EST does not capture late events in the developmental process. The ZET results showed DES-induced growth retardation, cumulative mortality and dysmorphisms (i.e. induction of pericardial edema) in zebrafish embryos while the endogenous ERα agonist 17β-estradiol (E2) showed only growth retardation and cumulative mortality with lower potency compared to DES. Furthermore, the DES-induced pericardial edema formation in zebrafish embryos could be counteracted by co-exposure with ERα antagonist fulvestrant, indicating that the ZET captures the role of ERα in the mode of action underlying the developmental toxicity of DES. Altogether, it is concluded that the ZET differentiates DES from E2 with respect to their developmental toxicity effects, while confirming the role of ERα in mediating the developmental toxicity of DES. Furthermore, comparison to in vivo data revealed that, like the EST, in a quantitative way also the ZET did not capture the relatively high in vivo potency of DES as a developmental toxicant.",Toxicology in vitro: an international journal published in association with BIBRA,10.1016/j.tiv.2021.105088,1879-3177,Toxicol In Vitro,eng,PMID: 33429043,105088,PubMed,Assessment of the in vitro developmental toxicity of diethylstilbestrol and estradiol in the zebrafish embryotoxicity test,72,"Adam, Aziza Hussein Bakheit; Haan, Laura H. J.; Louisse, Jochem; Rietjens, Ivonne M. C. M.; Kamelia, Lenny",NA,NA,NA,2021,Adam,Adam et al. 2021
ED,edema,96,Diethylstilbestrol,NA,WT,article-journal,"The present study investigated the developmental toxicity of diethylstilbestrol (DES) in the zebrafish embryotoxicity test (ZET). This was done to investigate whether the ZET would better capture the developmental toxicity of DES than the embryonic stem cells test (EST) that was previously shown to underpredict the DES-induced developmental toxicity as compared to in vivo data, potentially because the EST does not capture late events in the developmental process. The ZET results showed DES-induced growth retardation, cumulative mortality and dysmorphisms (i.e. induction of pericardial edema) in zebrafish embryos while the endogenous ERα agonist 17β-estradiol (E2) showed only growth retardation and cumulative mortality with lower potency compared to DES. Furthermore, the DES-induced pericardial edema formation in zebrafish embryos could be counteracted by co-exposure with ERα antagonist fulvestrant, indicating that the ZET captures the role of ERα in the mode of action underlying the developmental toxicity of DES. Altogether, it is concluded that the ZET differentiates DES from E2 with respect to their developmental toxicity effects, while confirming the role of ERα in mediating the developmental toxicity of DES. Furthermore, comparison to in vivo data revealed that, like the EST, in a quantitative way also the ZET did not capture the relatively high in vivo potency of DES as a developmental toxicant.",Toxicology in vitro: an international journal published in association with BIBRA,10.1016/j.tiv.2021.105088,1879-3177,Toxicol In Vitro,eng,PMID: 33429043,105088,PubMed,Assessment of the in vitro developmental toxicity of diethylstilbestrol and estradiol in the zebrafish embryotoxicity test,72,"Adam, Aziza Hussein Bakheit; Haan, Laura H. J.; Louisse, Jochem; Rietjens, Ivonne M. C. M.; Kamelia, Lenny",NA,NA,NA,2021,Adam,Adam et al. 2021
MR,mortality rate,96,Diethylstilbestrol,NA,WT,article-journal,"The present study investigated the developmental toxicity of diethylstilbestrol (DES) in the zebrafish embryotoxicity test (ZET). This was done to investigate whether the ZET would better capture the developmental toxicity of DES than the embryonic stem cells test (EST) that was previously shown to underpredict the DES-induced developmental toxicity as compared to in vivo data, potentially because the EST does not capture late events in the developmental process. The ZET results showed DES-induced growth retardation, cumulative mortality and dysmorphisms (i.e. induction of pericardial edema) in zebrafish embryos while the endogenous ERα agonist 17β-estradiol (E2) showed only growth retardation and cumulative mortality with lower potency compared to DES. Furthermore, the DES-induced pericardial edema formation in zebrafish embryos could be counteracted by co-exposure with ERα antagonist fulvestrant, indicating that the ZET captures the role of ERα in the mode of action underlying the developmental toxicity of DES. Altogether, it is concluded that the ZET differentiates DES from E2 with respect to their developmental toxicity effects, while confirming the role of ERα in mediating the developmental toxicity of DES. Furthermore, comparison to in vivo data revealed that, like the EST, in a quantitative way also the ZET did not capture the relatively high in vivo potency of DES as a developmental toxicant.",Toxicology in vitro: an international journal published in association with BIBRA,10.1016/j.tiv.2021.105088,1879-3177,Toxicol In Vitro,eng,PMID: 33429043,105088,PubMed,Assessment of the in vitro developmental toxicity of diethylstilbestrol and estradiol in the zebrafish embryotoxicity test,72,"Adam, Aziza Hussein Bakheit; Haan, Laura H. J.; Louisse, Jochem; Rietjens, Ivonne M. C. M.; Kamelia, Lenny",NA,NA,NA,2021,Adam,Adam et al. 2021
MR,mortality rate,"24, 48, 72, 96",Ketoprofen,NA,WT,article-journal,"Ketoprofen a nonsteroidal anti-inflammatory drug (NSAID) is widely used in over-the-counter to treat pain, swelling and inflammation. Due to extensive application these drugs has been detected in surface waters which may create a risk to aquatic organisms. The aim of the present study is to assess the ecotoxicity of ketoprofen at different concentrations (1, 10 and 100 μg/ml) on embryos and adult zebrafish (1, 10 and 100 μg L−1) under laboratory conditions. In embryos, concentration dependent developmental changes such as edema, spinal curvature, slow heartbeat, delayed hatching, and mortality rate were observed. In adult zebrafish, biochemical enzymes such as AST, ALT and LDH activities were significantly (P < 0.05) increased whereas a decrease in Na+/K+-ATPase activity was noticed in all the tested concentrations of the drug ketoprofen. Similarly, exposure of ketoprofen caused a significant decrease in antioxidant levels in liver tissue (SOD, CAT, GSH, GPx, and GST). However, lipid peroxidation (LPO) level in liver tissue was found to be increased. The histopathological studies further evidenced the impact of ketoprofen in the liver tissue of zebrafish. The present result concludes that ketoprofen could have an impact on the development and biological endpoints of the zebra fish at above concentrations. The malformation in the development of the embryo and changes in the biological end points may provide integrated evaluation of the toxic effect of ketoprofen on zebrafish in a new perspective.",Chemosphere,10.1016/j.chemosphere.2018.09.013,0045-6535,Chemosphere,en,NA,423-433,ScienceDirect,Developmental toxicity and biological responses of zebrafish (Danio rerio) exposed to anti-inflammatory drug ketoprofen,213,"Rangasamy, Basuvannan; Hemalatha, Devan; Shobana, Chellappan; Nataraj, Bojan; Ramesh, Mathan",https://www.sciencedirect.com/science/article/pii/S0045653518316564,NA,NA,2018,Rangasamy,Rangasamy et al. 2018
ED,edema,"24, 48, 72, 96",Ketoprofen,NA,WT,article-journal,"Ketoprofen a nonsteroidal anti-inflammatory drug (NSAID) is widely used in over-the-counter to treat pain, swelling and inflammation. Due to extensive application these drugs has been detected in surface waters which may create a risk to aquatic organisms. The aim of the present study is to assess the ecotoxicity of ketoprofen at different concentrations (1, 10 and 100 μg/ml) on embryos and adult zebrafish (1, 10 and 100 μg L−1) under laboratory conditions. In embryos, concentration dependent developmental changes such as edema, spinal curvature, slow heartbeat, delayed hatching, and mortality rate were observed. In adult zebrafish, biochemical enzymes such as AST, ALT and LDH activities were significantly (P < 0.05) increased whereas a decrease in Na+/K+-ATPase activity was noticed in all the tested concentrations of the drug ketoprofen. Similarly, exposure of ketoprofen caused a significant decrease in antioxidant levels in liver tissue (SOD, CAT, GSH, GPx, and GST). However, lipid peroxidation (LPO) level in liver tissue was found to be increased. The histopathological studies further evidenced the impact of ketoprofen in the liver tissue of zebrafish. The present result concludes that ketoprofen could have an impact on the development and biological endpoints of the zebra fish at above concentrations. The malformation in the development of the embryo and changes in the biological end points may provide integrated evaluation of the toxic effect of ketoprofen on zebrafish in a new perspective.",Chemosphere,10.1016/j.chemosphere.2018.09.013,0045-6535,Chemosphere,en,NA,423-433,ScienceDirect,Developmental toxicity and biological responses of zebrafish (Danio rerio) exposed to anti-inflammatory drug ketoprofen,213,"Rangasamy, Basuvannan; Hemalatha, Devan; Shobana, Chellappan; Nataraj, Bojan; Ramesh, Mathan",https://www.sciencedirect.com/science/article/pii/S0045653518316564,NA,NA,2018,Rangasamy,Rangasamy et al. 2018
MA,malformation,"24, 48, 72, 96",Ketoprofen,NA,WT,article-journal,"Ketoprofen a nonsteroidal anti-inflammatory drug (NSAID) is widely used in over-the-counter to treat pain, swelling and inflammation. Due to extensive application these drugs has been detected in surface waters which may create a risk to aquatic organisms. The aim of the present study is to assess the ecotoxicity of ketoprofen at different concentrations (1, 10 and 100 μg/ml) on embryos and adult zebrafish (1, 10 and 100 μg L−1) under laboratory conditions. In embryos, concentration dependent developmental changes such as edema, spinal curvature, slow heartbeat, delayed hatching, and mortality rate were observed. In adult zebrafish, biochemical enzymes such as AST, ALT and LDH activities were significantly (P < 0.05) increased whereas a decrease in Na+/K+-ATPase activity was noticed in all the tested concentrations of the drug ketoprofen. Similarly, exposure of ketoprofen caused a significant decrease in antioxidant levels in liver tissue (SOD, CAT, GSH, GPx, and GST). However, lipid peroxidation (LPO) level in liver tissue was found to be increased. The histopathological studies further evidenced the impact of ketoprofen in the liver tissue of zebrafish. The present result concludes that ketoprofen could have an impact on the development and biological endpoints of the zebra fish at above concentrations. The malformation in the development of the embryo and changes in the biological end points may provide integrated evaluation of the toxic effect of ketoprofen on zebrafish in a new perspective.",Chemosphere,10.1016/j.chemosphere.2018.09.013,0045-6535,Chemosphere,en,NA,423-433,ScienceDirect,Developmental toxicity and biological responses of zebrafish (Danio rerio) exposed to anti-inflammatory drug ketoprofen,213,"Rangasamy, Basuvannan; Hemalatha, Devan; Shobana, Chellappan; Nataraj, Bojan; Ramesh, Mathan",https://www.sciencedirect.com/science/article/pii/S0045653518316564,NA,NA,2018,Rangasamy,Rangasamy et al. 2018
AH,abnormal hatching,"24, 48, 72, 96",Ketoprofen,NA,WT,article-journal,"Ketoprofen a nonsteroidal anti-inflammatory drug (NSAID) is widely used in over-the-counter to treat pain, swelling and inflammation. Due to extensive application these drugs has been detected in surface waters which may create a risk to aquatic organisms. The aim of the present study is to assess the ecotoxicity of ketoprofen at different concentrations (1, 10 and 100 μg/ml) on embryos and adult zebrafish (1, 10 and 100 μg L−1) under laboratory conditions. In embryos, concentration dependent developmental changes such as edema, spinal curvature, slow heartbeat, delayed hatching, and mortality rate were observed. In adult zebrafish, biochemical enzymes such as AST, ALT and LDH activities were significantly (P < 0.05) increased whereas a decrease in Na+/K+-ATPase activity was noticed in all the tested concentrations of the drug ketoprofen. Similarly, exposure of ketoprofen caused a significant decrease in antioxidant levels in liver tissue (SOD, CAT, GSH, GPx, and GST). However, lipid peroxidation (LPO) level in liver tissue was found to be increased. The histopathological studies further evidenced the impact of ketoprofen in the liver tissue of zebrafish. The present result concludes that ketoprofen could have an impact on the development and biological endpoints of the zebra fish at above concentrations. The malformation in the development of the embryo and changes in the biological end points may provide integrated evaluation of the toxic effect of ketoprofen on zebrafish in a new perspective.",Chemosphere,10.1016/j.chemosphere.2018.09.013,0045-6535,Chemosphere,en,NA,423-433,ScienceDirect,Developmental toxicity and biological responses of zebrafish (Danio rerio) exposed to anti-inflammatory drug ketoprofen,213,"Rangasamy, Basuvannan; Hemalatha, Devan; Shobana, Chellappan; Nataraj, Bojan; Ramesh, Mathan",https://www.sciencedirect.com/science/article/pii/S0045653518316564,NA,NA,2018,Rangasamy,Rangasamy et al. 2018
HE,heart,"24, 48, 72, 96",Ketoprofen,NA,WT,article-journal,"Ketoprofen a nonsteroidal anti-inflammatory drug (NSAID) is widely used in over-the-counter to treat pain, swelling and inflammation. Due to extensive application these drugs has been detected in surface waters which may create a risk to aquatic organisms. The aim of the present study is to assess the ecotoxicity of ketoprofen at different concentrations (1, 10 and 100 μg/ml) on embryos and adult zebrafish (1, 10 and 100 μg L−1) under laboratory conditions. In embryos, concentration dependent developmental changes such as edema, spinal curvature, slow heartbeat, delayed hatching, and mortality rate were observed. In adult zebrafish, biochemical enzymes such as AST, ALT and LDH activities were significantly (P < 0.05) increased whereas a decrease in Na+/K+-ATPase activity was noticed in all the tested concentrations of the drug ketoprofen. Similarly, exposure of ketoprofen caused a significant decrease in antioxidant levels in liver tissue (SOD, CAT, GSH, GPx, and GST). However, lipid peroxidation (LPO) level in liver tissue was found to be increased. The histopathological studies further evidenced the impact of ketoprofen in the liver tissue of zebrafish. The present result concludes that ketoprofen could have an impact on the development and biological endpoints of the zebra fish at above concentrations. The malformation in the development of the embryo and changes in the biological end points may provide integrated evaluation of the toxic effect of ketoprofen on zebrafish in a new perspective.",Chemosphere,10.1016/j.chemosphere.2018.09.013,0045-6535,Chemosphere,en,NA,423-433,ScienceDirect,Developmental toxicity and biological responses of zebrafish (Danio rerio) exposed to anti-inflammatory drug ketoprofen,213,"Rangasamy, Basuvannan; Hemalatha, Devan; Shobana, Chellappan; Nataraj, Bojan; Ramesh, Mathan",https://www.sciencedirect.com/science/article/pii/S0045653518316564,NA,NA,2018,Rangasamy,Rangasamy et al. 2018
MR,mortality rate,"48, 58, 60, 72, 96, 120",Propranolol hydrochloride,NA,WT,article-journal,"Propranolol (PROP) is a β-blocker prescribed mainly to treat human cardiovascular diseases and as a result of its wide usage and persistence, it is reported in aquatic environments. This study examined whether PROP alters developmental patterns and catecholamine (CA)-regulated processes in the zebrafish (Danio rerio) and if exposure during early life alters the stress response and behaviors of adults. The calculated 48h larva LC50 was 21.6mg/L, well above reported environmental levels (0.01–0.59μg/L). Stressed and PROP-exposed adult zebrafish had reduced testosterone and estradiol levels and exhibited behaviors indicating less anxiety than control fish. Furthermore, adults previously PROP-exposed as embryos/larvae had decreased growth in terms of body length and mass. Finally, these adults showed increased cholesterol and a dose-dependent decrease in testosterone levels compared with unexposed zebrafish. Thus PROP-exposure of zebrafish embryos/larvae alters developmental patterns and CA-regulated processes that may affect normal behaviors and responses to stressors, and at least some of these changes persist in the adult zebrafish.",Comparative Biochemistry and Physiology Part B: Biochemistry and Molecular Biology,10.1016/j.cbpb.2015.10.009,1096-4959,Comparative Biochemistry and Physiology Part B: Biochemistry and Molecular Biology,en,NA,105-114,ScienceDirect,Behavioral and biochemical adjustments of the zebrafish Danio rerio exposed to the β-blocker propranolol,199,"Mitchell, Kimberly M.; Moon, Thomas W.",https://www.sciencedirect.com/science/article/pii/S1096495915001876,NA,NA,2016,Mitchell,Mitchell et al. 2016
AB,abnormal behavior,"48, 58, 60, 72, 96, 120",Propranolol hydrochloride,NA,WT,article-journal,"Propranolol (PROP) is a β-blocker prescribed mainly to treat human cardiovascular diseases and as a result of its wide usage and persistence, it is reported in aquatic environments. This study examined whether PROP alters developmental patterns and catecholamine (CA)-regulated processes in the zebrafish (Danio rerio) and if exposure during early life alters the stress response and behaviors of adults. The calculated 48h larva LC50 was 21.6mg/L, well above reported environmental levels (0.01–0.59μg/L). Stressed and PROP-exposed adult zebrafish had reduced testosterone and estradiol levels and exhibited behaviors indicating less anxiety than control fish. Furthermore, adults previously PROP-exposed as embryos/larvae had decreased growth in terms of body length and mass. Finally, these adults showed increased cholesterol and a dose-dependent decrease in testosterone levels compared with unexposed zebrafish. Thus PROP-exposure of zebrafish embryos/larvae alters developmental patterns and CA-regulated processes that may affect normal behaviors and responses to stressors, and at least some of these changes persist in the adult zebrafish.",Comparative Biochemistry and Physiology Part B: Biochemistry and Molecular Biology,10.1016/j.cbpb.2015.10.009,1096-4959,Comparative Biochemistry and Physiology Part B: Biochemistry and Molecular Biology,en,NA,105-114,ScienceDirect,Behavioral and biochemical adjustments of the zebrafish Danio rerio exposed to the β-blocker propranolol,199,"Mitchell, Kimberly M.; Moon, Thomas W.",https://www.sciencedirect.com/science/article/pii/S1096495915001876,NA,NA,2016,Mitchell,Mitchell et al. 2016
AH,abnormal hatching,"48, 58, 60, 72, 96, 120",Propranolol hydrochloride,NA,WT,article-journal,"Propranolol (PROP) is a β-blocker prescribed mainly to treat human cardiovascular diseases and as a result of its wide usage and persistence, it is reported in aquatic environments. This study examined whether PROP alters developmental patterns and catecholamine (CA)-regulated processes in the zebrafish (Danio rerio) and if exposure during early life alters the stress response and behaviors of adults. The calculated 48h larva LC50 was 21.6mg/L, well above reported environmental levels (0.01–0.59μg/L). Stressed and PROP-exposed adult zebrafish had reduced testosterone and estradiol levels and exhibited behaviors indicating less anxiety than control fish. Furthermore, adults previously PROP-exposed as embryos/larvae had decreased growth in terms of body length and mass. Finally, these adults showed increased cholesterol and a dose-dependent decrease in testosterone levels compared with unexposed zebrafish. Thus PROP-exposure of zebrafish embryos/larvae alters developmental patterns and CA-regulated processes that may affect normal behaviors and responses to stressors, and at least some of these changes persist in the adult zebrafish.",Comparative Biochemistry and Physiology Part B: Biochemistry and Molecular Biology,10.1016/j.cbpb.2015.10.009,1096-4959,Comparative Biochemistry and Physiology Part B: Biochemistry and Molecular Biology,en,NA,105-114,ScienceDirect,Behavioral and biochemical adjustments of the zebrafish Danio rerio exposed to the β-blocker propranolol,199,"Mitchell, Kimberly M.; Moon, Thomas W.",https://www.sciencedirect.com/science/article/pii/S1096495915001876,NA,NA,2016,Mitchell,Mitchell et al. 2016
HE,heart,"48, 58, 60, 72, 96, 120",Propranolol hydrochloride,NA,WT,article-journal,"Propranolol (PROP) is a β-blocker prescribed mainly to treat human cardiovascular diseases and as a result of its wide usage and persistence, it is reported in aquatic environments. This study examined whether PROP alters developmental patterns and catecholamine (CA)-regulated processes in the zebrafish (Danio rerio) and if exposure during early life alters the stress response and behaviors of adults. The calculated 48h larva LC50 was 21.6mg/L, well above reported environmental levels (0.01–0.59μg/L). Stressed and PROP-exposed adult zebrafish had reduced testosterone and estradiol levels and exhibited behaviors indicating less anxiety than control fish. Furthermore, adults previously PROP-exposed as embryos/larvae had decreased growth in terms of body length and mass. Finally, these adults showed increased cholesterol and a dose-dependent decrease in testosterone levels compared with unexposed zebrafish. Thus PROP-exposure of zebrafish embryos/larvae alters developmental patterns and CA-regulated processes that may affect normal behaviors and responses to stressors, and at least some of these changes persist in the adult zebrafish.",Comparative Biochemistry and Physiology Part B: Biochemistry and Molecular Biology,10.1016/j.cbpb.2015.10.009,1096-4959,Comparative Biochemistry and Physiology Part B: Biochemistry and Molecular Biology,en,NA,105-114,ScienceDirect,Behavioral and biochemical adjustments of the zebrafish Danio rerio exposed to the β-blocker propranolol,199,"Mitchell, Kimberly M.; Moon, Thomas W.",https://www.sciencedirect.com/science/article/pii/S1096495915001876,NA,NA,2016,Mitchell,Mitchell et al. 2016
AT,abnormal tail effects,"24, 48, 57, 72, 96",Wastewater effluent,NA,WT,article-journal,"While wastewater treatment standards have been progressively increasing, emerging contaminants such as pharmaceuticals can nonetheless pass through treatment and end up in our watersheds. Pharmaceuticals in the parts-per-billion range can impact fish behavior, survival, and recruitment in the wild. However, the ecological risk posed by whole municipal wastewater effluents (MWWE), a complex mixture, is not clear. This knowledge gap is particularly evident for early lifestages (ELS) of fish, and because effluent discharge events are typically short, the effects of short-term MWWE exposures to ELS fish are particularly important from an environmental perspective. Here we tested the effects of rapid 30-min exposures, and short-term 24- and 72-h exposures to MWWE on development, behaviors, and stress response in zebrafish (Danio rerio) embryos, larvae, and juveniles. We obtained 24-h composite samples of tertiary-treated MWWE that contained a mixture of chemicals with affinities for serotonergic, adrenergic, dopaminergic, and ion-channel receptors. Embryos exposed to 5%, 10%, and 50% MWWE experienced developmental delays in somitogenesis and hatching rate, although there was no effect on survival. Embryonic photomotor responses were affected following 30-min and 24-h exposures to 10% and 50% MWWE, and larval visual motor responses were reduced from 24-h exposure to 10% MWWE. Exposure to 10% MWWE dulled the juvenile cortisol and lactate response following an acute air-exposure. Compromised behavioral and stress performances demonstrate the capacity of MWWE to impact phenotypes critical to the survival of fish in the environment. Taken together, we found that zebrafish were sensitive to toxic effects of MWWE at multiple life-stages.",Environmental Pollution,10.1016/j.envpol.2019.113757,0269-7491,Environmental Pollution,en,NA,113757,ScienceDirect,"Municipal wastewater effluent exposure disrupts early development, larval behavior, and stress response in zebrafish",259,"Gauthier, Patrick T.; Vijayan, Mathilakath M.",https://www.sciencedirect.com/science/article/pii/S0269749119350638,NA,NA,2020,Gauthier,Gauthier et al. 2020
AH,abnormal hatching,"24, 48, 57, 72, 96",Wastewater effluent,NA,WT,article-journal,"While wastewater treatment standards have been progressively increasing, emerging contaminants such as pharmaceuticals can nonetheless pass through treatment and end up in our watersheds. Pharmaceuticals in the parts-per-billion range can impact fish behavior, survival, and recruitment in the wild. However, the ecological risk posed by whole municipal wastewater effluents (MWWE), a complex mixture, is not clear. This knowledge gap is particularly evident for early lifestages (ELS) of fish, and because effluent discharge events are typically short, the effects of short-term MWWE exposures to ELS fish are particularly important from an environmental perspective. Here we tested the effects of rapid 30-min exposures, and short-term 24- and 72-h exposures to MWWE on development, behaviors, and stress response in zebrafish (Danio rerio) embryos, larvae, and juveniles. We obtained 24-h composite samples of tertiary-treated MWWE that contained a mixture of chemicals with affinities for serotonergic, adrenergic, dopaminergic, and ion-channel receptors. Embryos exposed to 5%, 10%, and 50% MWWE experienced developmental delays in somitogenesis and hatching rate, although there was no effect on survival. Embryonic photomotor responses were affected following 30-min and 24-h exposures to 10% and 50% MWWE, and larval visual motor responses were reduced from 24-h exposure to 10% MWWE. Exposure to 10% MWWE dulled the juvenile cortisol and lactate response following an acute air-exposure. Compromised behavioral and stress performances demonstrate the capacity of MWWE to impact phenotypes critical to the survival of fish in the environment. Taken together, we found that zebrafish were sensitive to toxic effects of MWWE at multiple life-stages.",Environmental Pollution,10.1016/j.envpol.2019.113757,0269-7491,Environmental Pollution,en,NA,113757,ScienceDirect,"Municipal wastewater effluent exposure disrupts early development, larval behavior, and stress response in zebrafish",259,"Gauthier, Patrick T.; Vijayan, Mathilakath M.",https://www.sciencedirect.com/science/article/pii/S0269749119350638,NA,NA,2020,Gauthier,Gauthier et al. 2020
AB,abnormal behavior,"24, 48, 57, 72, 96",Wastewater effluent,NA,WT,article-journal,"While wastewater treatment standards have been progressively increasing, emerging contaminants such as pharmaceuticals can nonetheless pass through treatment and end up in our watersheds. Pharmaceuticals in the parts-per-billion range can impact fish behavior, survival, and recruitment in the wild. However, the ecological risk posed by whole municipal wastewater effluents (MWWE), a complex mixture, is not clear. This knowledge gap is particularly evident for early lifestages (ELS) of fish, and because effluent discharge events are typically short, the effects of short-term MWWE exposures to ELS fish are particularly important from an environmental perspective. Here we tested the effects of rapid 30-min exposures, and short-term 24- and 72-h exposures to MWWE on development, behaviors, and stress response in zebrafish (Danio rerio) embryos, larvae, and juveniles. We obtained 24-h composite samples of tertiary-treated MWWE that contained a mixture of chemicals with affinities for serotonergic, adrenergic, dopaminergic, and ion-channel receptors. Embryos exposed to 5%, 10%, and 50% MWWE experienced developmental delays in somitogenesis and hatching rate, although there was no effect on survival. Embryonic photomotor responses were affected following 30-min and 24-h exposures to 10% and 50% MWWE, and larval visual motor responses were reduced from 24-h exposure to 10% MWWE. Exposure to 10% MWWE dulled the juvenile cortisol and lactate response following an acute air-exposure. Compromised behavioral and stress performances demonstrate the capacity of MWWE to impact phenotypes critical to the survival of fish in the environment. Taken together, we found that zebrafish were sensitive to toxic effects of MWWE at multiple life-stages.",Environmental Pollution,10.1016/j.envpol.2019.113757,0269-7491,Environmental Pollution,en,NA,113757,ScienceDirect,"Municipal wastewater effluent exposure disrupts early development, larval behavior, and stress response in zebrafish",259,"Gauthier, Patrick T.; Vijayan, Mathilakath M.",https://www.sciencedirect.com/science/article/pii/S0269749119350638,NA,NA,2020,Gauthier,Gauthier et al. 2020
GR,gene regulation,"72, 144",Wastewater effluent,NA,WT,article-journal,"Wastewater treatment plant (WWTP) effluent-dominated streams provide critical habitat for aquatic and terrestrial organisms but also continually expose them to complex mixtures of pharmaceuticals that can potentially impair growth, behavior, and reproduction. Currently, few biomarkers are available that relate to pharmaceutical-specific mechanisms of action. In the experiment reported in this paper, zebrafish (Danio rerio) embryos at two developmental stages were exposed to water samples from three sampling sites (0.1 km upstream of the outfall, at the effluent outfall, and 0.1 km below the outfall) during base-flow conditions from two months (January and May) of a temperate-region effluent-dominated stream containing a complex mixture of pharmaceuticals and other contaminants of emerging concern. RNA-sequencing identified potential biological impacts and biomarkers of WWTP effluent exposure that extend past traditional markers of endocrine disruption. Transcriptomics revealed changes to a wide range of biological functions and pathways including cardiac, neurological, visual, metabolic, and signaling pathways. These transcriptomic changes varied by developmental stage and displayed sensitivity to variable chemical composition and concentration of effluent, thus indicating a need for stage-specific biomarkers. Some transcripts are known to be associated with genes related to pharmaceuticals that were present in the collected samples. Although traditional biomarkers of endocrine disruption were not enriched in either month, a high estrogenicity signal was detected upstream in May and implicates the presence of unidentified chemical inputs not captured by the targeted chemical analysis. This work reveals associations between bioeffects of exposure, stage of development, and the composition of chemical mixtures in effluent-dominated surface water. The work underscores the importance of measuring effects beyond the endocrine system when assessing the impact of bioactive chemicals in WWTP effluent and identifies a need for non-targeted chemical analysis when bioeffects are not explained by the targeted analysis.",Science of The Total Environment,10.1016/j.scitotenv.2022.159069,0048-9697,Science of The Total Environment,en,NA,159069,ScienceDirect,Transcriptome signatures of wastewater effluent exposure in larval zebrafish vary with seasonal mixture composition in an effluent-dominated stream,856,"Meade, Emma B.; Iwanowicz, Luke R.; Neureuther, Nicklaus; LeFevre, Gregory H.; Kolpin, Dana W.; Zhi, Hui; Meppelink, Shannon M.; Lane, Rachael F.; Schmoldt, Angela; Mohaimani, Aurash; Mueller, Olaf; Klaper, Rebecca D.",https://www.sciencedirect.com/science/article/pii/S004896972206168X,NA,NA,2023,Meade,Meade et al. 2023
MA,malformation,"21, 24, 25, 28, 30, 33, 48, 50, 72, 96",4-Nonylphenol,NA,WT,article-journal,"4-Nonylphenol (4-NP), an estrogen mimicking compound is produced by biodegradation of alkylethoxylates. It is well established that 4-NP can affect the development of aquatic animals by disrupting the endocrine signals. Here we show for the first time in zebrafish that 4-NP does not only target the neuroendocrine system but also the notochord and the muscle. The notochord malformation was first evident as distortions at 24hourspostfertilization (hpf) which within 24h appeared as kinks and herniations. The notochord phenotype was accompanied by reduced motility and impaired swimming behavior. Whole-mount in situ hybridization using chordamesoderm markers and electron microscopic analysis showed failure in the notochord differentiation and disruption of the perinotochordal basement membrane. Late larval stages of 4-NP treated embryos displayed abnormal mineralization, vertebral curvature, fusion of vertebral bodies and abnormal extension of haemal arches. The muscle structure and the maximal active force in isolated muscle preparations were similar between 4-NP exposed and of control embryos, suggesting that 4-NP did not induce major changes in striated muscle function. However, repeated electrical stimulation (>40Hz) of the 4-NP exposed larvae revealed an impaired relaxation between stimuli, possibly reflecting an alteration in the relaxant mechanisms (e.g. in cellular Ca(2+) removal) which could explain the abnormal swimming pattern exhibited by 4-NP exposed larvae. Additionally, we demonstrate that the expression levels of the stress hormone, corticotropin releasing hormonewere elevated in the brain following 4-NP treatment. We also observed a significant decrease in the transcript levels of luteinizing hormone b at early larval stages. Collectively, our results show that 4-NP is able to disrupt the notochord morphogenesis, muscle function and the neuroendocrine system. These data suggest that 4-NP enduringly affects the embryonic development in zebrafish and that this compound might exert these deleterious effects through diverse signaling pathways.",Neurotoxicology and Teratology,10.1016/j.ntt.2011.09.009,1872-9738,Neurotoxicol Teratol,eng,PMID: 22002180,752-764,PubMed,Developmental toxicity of the environmental pollutant 4-nonylphenol in zebrafish,33,"Chandrasekar, Gayathri; Arner, Anders; Kitambi, Satish Srinivas; Dahlman-Wright, Karin; Lendahl, Monika Andersson",NA,6,NA,2011,Chandrasekar,Chandrasekar et al. 2011
AB,abnormal behavior,"21, 24, 25, 28, 30, 33, 48, 50, 72, 96",4-Nonylphenol,NA,WT,article-journal,"4-Nonylphenol (4-NP), an estrogen mimicking compound is produced by biodegradation of alkylethoxylates. It is well established that 4-NP can affect the development of aquatic animals by disrupting the endocrine signals. Here we show for the first time in zebrafish that 4-NP does not only target the neuroendocrine system but also the notochord and the muscle. The notochord malformation was first evident as distortions at 24hourspostfertilization (hpf) which within 24h appeared as kinks and herniations. The notochord phenotype was accompanied by reduced motility and impaired swimming behavior. Whole-mount in situ hybridization using chordamesoderm markers and electron microscopic analysis showed failure in the notochord differentiation and disruption of the perinotochordal basement membrane. Late larval stages of 4-NP treated embryos displayed abnormal mineralization, vertebral curvature, fusion of vertebral bodies and abnormal extension of haemal arches. The muscle structure and the maximal active force in isolated muscle preparations were similar between 4-NP exposed and of control embryos, suggesting that 4-NP did not induce major changes in striated muscle function. However, repeated electrical stimulation (>40Hz) of the 4-NP exposed larvae revealed an impaired relaxation between stimuli, possibly reflecting an alteration in the relaxant mechanisms (e.g. in cellular Ca(2+) removal) which could explain the abnormal swimming pattern exhibited by 4-NP exposed larvae. Additionally, we demonstrate that the expression levels of the stress hormone, corticotropin releasing hormonewere elevated in the brain following 4-NP treatment. We also observed a significant decrease in the transcript levels of luteinizing hormone b at early larval stages. Collectively, our results show that 4-NP is able to disrupt the notochord morphogenesis, muscle function and the neuroendocrine system. These data suggest that 4-NP enduringly affects the embryonic development in zebrafish and that this compound might exert these deleterious effects through diverse signaling pathways.",Neurotoxicology and Teratology,10.1016/j.ntt.2011.09.009,1872-9738,Neurotoxicol Teratol,eng,PMID: 22002180,752-764,PubMed,Developmental toxicity of the environmental pollutant 4-nonylphenol in zebrafish,33,"Chandrasekar, Gayathri; Arner, Anders; Kitambi, Satish Srinivas; Dahlman-Wright, Karin; Lendahl, Monika Andersson",NA,6,NA,2011,Chandrasekar,Chandrasekar et al. 2011
GR,gene regulation,"21, 24, 25, 28, 30, 33, 48, 50, 72, 96",4-Nonylphenol,NA,WT,article-journal,"4-Nonylphenol (4-NP), an estrogen mimicking compound is produced by biodegradation of alkylethoxylates. It is well established that 4-NP can affect the development of aquatic animals by disrupting the endocrine signals. Here we show for the first time in zebrafish that 4-NP does not only target the neuroendocrine system but also the notochord and the muscle. The notochord malformation was first evident as distortions at 24hourspostfertilization (hpf) which within 24h appeared as kinks and herniations. The notochord phenotype was accompanied by reduced motility and impaired swimming behavior. Whole-mount in situ hybridization using chordamesoderm markers and electron microscopic analysis showed failure in the notochord differentiation and disruption of the perinotochordal basement membrane. Late larval stages of 4-NP treated embryos displayed abnormal mineralization, vertebral curvature, fusion of vertebral bodies and abnormal extension of haemal arches. The muscle structure and the maximal active force in isolated muscle preparations were similar between 4-NP exposed and of control embryos, suggesting that 4-NP did not induce major changes in striated muscle function. However, repeated electrical stimulation (>40Hz) of the 4-NP exposed larvae revealed an impaired relaxation between stimuli, possibly reflecting an alteration in the relaxant mechanisms (e.g. in cellular Ca(2+) removal) which could explain the abnormal swimming pattern exhibited by 4-NP exposed larvae. Additionally, we demonstrate that the expression levels of the stress hormone, corticotropin releasing hormonewere elevated in the brain following 4-NP treatment. We also observed a significant decrease in the transcript levels of luteinizing hormone b at early larval stages. Collectively, our results show that 4-NP is able to disrupt the notochord morphogenesis, muscle function and the neuroendocrine system. These data suggest that 4-NP enduringly affects the embryonic development in zebrafish and that this compound might exert these deleterious effects through diverse signaling pathways.",Neurotoxicology and Teratology,10.1016/j.ntt.2011.09.009,1872-9738,Neurotoxicol Teratol,eng,PMID: 22002180,752-764,PubMed,Developmental toxicity of the environmental pollutant 4-nonylphenol in zebrafish,33,"Chandrasekar, Gayathri; Arner, Anders; Kitambi, Satish Srinivas; Dahlman-Wright, Karin; Lendahl, Monika Andersson",NA,6,NA,2011,Chandrasekar,Chandrasekar et al. 2011
AT,abnormal tail effects,"21, 24, 25, 28, 30, 33, 48, 50, 72, 96",4-Nonylphenol,NA,WT,article-journal,"4-Nonylphenol (4-NP), an estrogen mimicking compound is produced by biodegradation of alkylethoxylates. It is well established that 4-NP can affect the development of aquatic animals by disrupting the endocrine signals. Here we show for the first time in zebrafish that 4-NP does not only target the neuroendocrine system but also the notochord and the muscle. The notochord malformation was first evident as distortions at 24hourspostfertilization (hpf) which within 24h appeared as kinks and herniations. The notochord phenotype was accompanied by reduced motility and impaired swimming behavior. Whole-mount in situ hybridization using chordamesoderm markers and electron microscopic analysis showed failure in the notochord differentiation and disruption of the perinotochordal basement membrane. Late larval stages of 4-NP treated embryos displayed abnormal mineralization, vertebral curvature, fusion of vertebral bodies and abnormal extension of haemal arches. The muscle structure and the maximal active force in isolated muscle preparations were similar between 4-NP exposed and of control embryos, suggesting that 4-NP did not induce major changes in striated muscle function. However, repeated electrical stimulation (>40Hz) of the 4-NP exposed larvae revealed an impaired relaxation between stimuli, possibly reflecting an alteration in the relaxant mechanisms (e.g. in cellular Ca(2+) removal) which could explain the abnormal swimming pattern exhibited by 4-NP exposed larvae. Additionally, we demonstrate that the expression levels of the stress hormone, corticotropin releasing hormonewere elevated in the brain following 4-NP treatment. We also observed a significant decrease in the transcript levels of luteinizing hormone b at early larval stages. Collectively, our results show that 4-NP is able to disrupt the notochord morphogenesis, muscle function and the neuroendocrine system. These data suggest that 4-NP enduringly affects the embryonic development in zebrafish and that this compound might exert these deleterious effects through diverse signaling pathways.",Neurotoxicology and Teratology,10.1016/j.ntt.2011.09.009,1872-9738,Neurotoxicol Teratol,eng,PMID: 22002180,752-764,PubMed,Developmental toxicity of the environmental pollutant 4-nonylphenol in zebrafish,33,"Chandrasekar, Gayathri; Arner, Anders; Kitambi, Satish Srinivas; Dahlman-Wright, Karin; Lendahl, Monika Andersson",NA,6,NA,2011,Chandrasekar,Chandrasekar et al. 2011
CO,coagulated,"21, 24, 25, 28, 30, 33, 48, 50, 72, 96",4-Nonylphenol,NA,WT,article-journal,"4-Nonylphenol (4-NP), an estrogen mimicking compound is produced by biodegradation of alkylethoxylates. It is well established that 4-NP can affect the development of aquatic animals by disrupting the endocrine signals. Here we show for the first time in zebrafish that 4-NP does not only target the neuroendocrine system but also the notochord and the muscle. The notochord malformation was first evident as distortions at 24hourspostfertilization (hpf) which within 24h appeared as kinks and herniations. The notochord phenotype was accompanied by reduced motility and impaired swimming behavior. Whole-mount in situ hybridization using chordamesoderm markers and electron microscopic analysis showed failure in the notochord differentiation and disruption of the perinotochordal basement membrane. Late larval stages of 4-NP treated embryos displayed abnormal mineralization, vertebral curvature, fusion of vertebral bodies and abnormal extension of haemal arches. The muscle structure and the maximal active force in isolated muscle preparations were similar between 4-NP exposed and of control embryos, suggesting that 4-NP did not induce major changes in striated muscle function. However, repeated electrical stimulation (>40Hz) of the 4-NP exposed larvae revealed an impaired relaxation between stimuli, possibly reflecting an alteration in the relaxant mechanisms (e.g. in cellular Ca(2+) removal) which could explain the abnormal swimming pattern exhibited by 4-NP exposed larvae. Additionally, we demonstrate that the expression levels of the stress hormone, corticotropin releasing hormonewere elevated in the brain following 4-NP treatment. We also observed a significant decrease in the transcript levels of luteinizing hormone b at early larval stages. Collectively, our results show that 4-NP is able to disrupt the notochord morphogenesis, muscle function and the neuroendocrine system. These data suggest that 4-NP enduringly affects the embryonic development in zebrafish and that this compound might exert these deleterious effects through diverse signaling pathways.",Neurotoxicology and Teratology,10.1016/j.ntt.2011.09.009,1872-9738,Neurotoxicol Teratol,eng,PMID: 22002180,752-764,PubMed,Developmental toxicity of the environmental pollutant 4-nonylphenol in zebrafish,33,"Chandrasekar, Gayathri; Arner, Anders; Kitambi, Satish Srinivas; Dahlman-Wright, Karin; Lendahl, Monika Andersson",NA,6,NA,2011,Chandrasekar,Chandrasekar et al. 2011
MR,mortality rate,"21, 24, 25, 28, 30, 33, 48, 50, 72, 96",4-Nonylphenol,NA,WT,article-journal,"4-Nonylphenol (4-NP), an estrogen mimicking compound is produced by biodegradation of alkylethoxylates. It is well established that 4-NP can affect the development of aquatic animals by disrupting the endocrine signals. Here we show for the first time in zebrafish that 4-NP does not only target the neuroendocrine system but also the notochord and the muscle. The notochord malformation was first evident as distortions at 24hourspostfertilization (hpf) which within 24h appeared as kinks and herniations. The notochord phenotype was accompanied by reduced motility and impaired swimming behavior. Whole-mount in situ hybridization using chordamesoderm markers and electron microscopic analysis showed failure in the notochord differentiation and disruption of the perinotochordal basement membrane. Late larval stages of 4-NP treated embryos displayed abnormal mineralization, vertebral curvature, fusion of vertebral bodies and abnormal extension of haemal arches. The muscle structure and the maximal active force in isolated muscle preparations were similar between 4-NP exposed and of control embryos, suggesting that 4-NP did not induce major changes in striated muscle function. However, repeated electrical stimulation (>40Hz) of the 4-NP exposed larvae revealed an impaired relaxation between stimuli, possibly reflecting an alteration in the relaxant mechanisms (e.g. in cellular Ca(2+) removal) which could explain the abnormal swimming pattern exhibited by 4-NP exposed larvae. Additionally, we demonstrate that the expression levels of the stress hormone, corticotropin releasing hormonewere elevated in the brain following 4-NP treatment. We also observed a significant decrease in the transcript levels of luteinizing hormone b at early larval stages. Collectively, our results show that 4-NP is able to disrupt the notochord morphogenesis, muscle function and the neuroendocrine system. These data suggest that 4-NP enduringly affects the embryonic development in zebrafish and that this compound might exert these deleterious effects through diverse signaling pathways.",Neurotoxicology and Teratology,10.1016/j.ntt.2011.09.009,1872-9738,Neurotoxicol Teratol,eng,PMID: 22002180,752-764,PubMed,Developmental toxicity of the environmental pollutant 4-nonylphenol in zebrafish,33,"Chandrasekar, Gayathri; Arner, Anders; Kitambi, Satish Srinivas; Dahlman-Wright, Karin; Lendahl, Monika Andersson",NA,6,NA,2011,Chandrasekar,Chandrasekar et al. 2011
ND,neuronal defects,"21, 24, 25, 28, 30, 33, 48, 50, 72, 96",4-Nonylphenol,NA,WT,article-journal,"4-Nonylphenol (4-NP), an estrogen mimicking compound is produced by biodegradation of alkylethoxylates. It is well established that 4-NP can affect the development of aquatic animals by disrupting the endocrine signals. Here we show for the first time in zebrafish that 4-NP does not only target the neuroendocrine system but also the notochord and the muscle. The notochord malformation was first evident as distortions at 24hourspostfertilization (hpf) which within 24h appeared as kinks and herniations. The notochord phenotype was accompanied by reduced motility and impaired swimming behavior. Whole-mount in situ hybridization using chordamesoderm markers and electron microscopic analysis showed failure in the notochord differentiation and disruption of the perinotochordal basement membrane. Late larval stages of 4-NP treated embryos displayed abnormal mineralization, vertebral curvature, fusion of vertebral bodies and abnormal extension of haemal arches. The muscle structure and the maximal active force in isolated muscle preparations were similar between 4-NP exposed and of control embryos, suggesting that 4-NP did not induce major changes in striated muscle function. However, repeated electrical stimulation (>40Hz) of the 4-NP exposed larvae revealed an impaired relaxation between stimuli, possibly reflecting an alteration in the relaxant mechanisms (e.g. in cellular Ca(2+) removal) which could explain the abnormal swimming pattern exhibited by 4-NP exposed larvae. Additionally, we demonstrate that the expression levels of the stress hormone, corticotropin releasing hormonewere elevated in the brain following 4-NP treatment. We also observed a significant decrease in the transcript levels of luteinizing hormone b at early larval stages. Collectively, our results show that 4-NP is able to disrupt the notochord morphogenesis, muscle function and the neuroendocrine system. These data suggest that 4-NP enduringly affects the embryonic development in zebrafish and that this compound might exert these deleterious effects through diverse signaling pathways.",Neurotoxicology and Teratology,10.1016/j.ntt.2011.09.009,1872-9738,Neurotoxicol Teratol,eng,PMID: 22002180,752-764,PubMed,Developmental toxicity of the environmental pollutant 4-nonylphenol in zebrafish,33,"Chandrasekar, Gayathri; Arner, Anders; Kitambi, Satish Srinivas; Dahlman-Wright, Karin; Lendahl, Monika Andersson",NA,6,NA,2011,Chandrasekar,Chandrasekar et al. 2011
AT,abnormal tail effects,"24, 48, 72, 96",Total particulate matter,NA,WT,article-journal,"The zebrafish embryo has been proposed as a ‘bridge model’ to study the effects of cigarette smoke on early development. Previous studies showed that exposure to total particulate matter (TPM) led to adverse effects in developing zebrafish, and suggested that the antioxidant and aryl hydrocarbon receptor (AHR) pathways play important roles. This study investigated the roles of these two pathways in mediating TPM toxicity. The study consisted of four experiments. In experiment I, zebrafish embryos were exposed from 6h post fertilization (hpf) until 96hpf to TPM0.5 and TPM1.0 (corresponding to 0.5 and 1.0μg/mL equi-nicotine units) in the presence or absence of an antioxidant (N-acetyl cysteine/NAC) or a pro-oxidant (buthionine sulfoximine/BSO). In experiment II, TPM exposures were performed in embryos that were microinjected with nuclear factor erythroid 2-related factor 2 (Nrf2), AHR2, cytochrome P450 1A (CYP1A), or CYP1B1 morpholinos, and deformities were assessed. In experiment III, embryos were exposed to TPM, and embryos/larvae were collected at 24, 48, 72, and 96hpf to assess several genes associated with the antioxidant and AHR pathways. Lastly, experiment IV assessed the activity and protein levels of CYP1A and CYP1B1 after exposure to TPM. We demonstrate that the incidence of TPM-induced deformities was generally not affected by NAC/BSO treatments or Nrf2 knockdown. In contrast, AHR2 knockdown reduced, while CYP1A or CYP1B1 knockdowns elevated the incidence of some deformities. Moreover, as shown by gene expression the AHR pathway, but not the antioxidant pathway, was induced in response to TPM exposure, providing further evidence for its importance in mediating TPM toxicity.",Toxicology and Applied Pharmacology,10.1016/j.taap.2016.08.024,0041-008X,Toxicology and Applied Pharmacology,en,NA,63-76,ScienceDirect,AHR2 morpholino knockdown reduces the toxicity of total particulate matter to zebrafish embryos,309,"Massarsky, Andrey; Bone, Audrey J.; Dong, Wu; Hinton, David E.; Prasad, G. L.; Di Giulio, Richard T.",https://www.sciencedirect.com/science/article/pii/S0041008X16302472,NA,NA,2016,Massarsky,Massarsky et al. 2016
AH,abnormal hatching,"24, 48, 72, 96",Total particulate matter,NA,WT,article-journal,"The zebrafish embryo has been proposed as a ‘bridge model’ to study the effects of cigarette smoke on early development. Previous studies showed that exposure to total particulate matter (TPM) led to adverse effects in developing zebrafish, and suggested that the antioxidant and aryl hydrocarbon receptor (AHR) pathways play important roles. This study investigated the roles of these two pathways in mediating TPM toxicity. The study consisted of four experiments. In experiment I, zebrafish embryos were exposed from 6h post fertilization (hpf) until 96hpf to TPM0.5 and TPM1.0 (corresponding to 0.5 and 1.0μg/mL equi-nicotine units) in the presence or absence of an antioxidant (N-acetyl cysteine/NAC) or a pro-oxidant (buthionine sulfoximine/BSO). In experiment II, TPM exposures were performed in embryos that were microinjected with nuclear factor erythroid 2-related factor 2 (Nrf2), AHR2, cytochrome P450 1A (CYP1A), or CYP1B1 morpholinos, and deformities were assessed. In experiment III, embryos were exposed to TPM, and embryos/larvae were collected at 24, 48, 72, and 96hpf to assess several genes associated with the antioxidant and AHR pathways. Lastly, experiment IV assessed the activity and protein levels of CYP1A and CYP1B1 after exposure to TPM. We demonstrate that the incidence of TPM-induced deformities was generally not affected by NAC/BSO treatments or Nrf2 knockdown. In contrast, AHR2 knockdown reduced, while CYP1A or CYP1B1 knockdowns elevated the incidence of some deformities. Moreover, as shown by gene expression the AHR pathway, but not the antioxidant pathway, was induced in response to TPM exposure, providing further evidence for its importance in mediating TPM toxicity.",Toxicology and Applied Pharmacology,10.1016/j.taap.2016.08.024,0041-008X,Toxicology and Applied Pharmacology,en,NA,63-76,ScienceDirect,AHR2 morpholino knockdown reduces the toxicity of total particulate matter to zebrafish embryos,309,"Massarsky, Andrey; Bone, Audrey J.; Dong, Wu; Hinton, David E.; Prasad, G. L.; Di Giulio, Richard T.",https://www.sciencedirect.com/science/article/pii/S0041008X16302472,NA,NA,2016,Massarsky,Massarsky et al. 2016
MA,malformation,"24, 48, 72, 96",Total particulate matter,NA,WT,article-journal,"The zebrafish embryo has been proposed as a ‘bridge model’ to study the effects of cigarette smoke on early development. Previous studies showed that exposure to total particulate matter (TPM) led to adverse effects in developing zebrafish, and suggested that the antioxidant and aryl hydrocarbon receptor (AHR) pathways play important roles. This study investigated the roles of these two pathways in mediating TPM toxicity. The study consisted of four experiments. In experiment I, zebrafish embryos were exposed from 6h post fertilization (hpf) until 96hpf to TPM0.5 and TPM1.0 (corresponding to 0.5 and 1.0μg/mL equi-nicotine units) in the presence or absence of an antioxidant (N-acetyl cysteine/NAC) or a pro-oxidant (buthionine sulfoximine/BSO). In experiment II, TPM exposures were performed in embryos that were microinjected with nuclear factor erythroid 2-related factor 2 (Nrf2), AHR2, cytochrome P450 1A (CYP1A), or CYP1B1 morpholinos, and deformities were assessed. In experiment III, embryos were exposed to TPM, and embryos/larvae were collected at 24, 48, 72, and 96hpf to assess several genes associated with the antioxidant and AHR pathways. Lastly, experiment IV assessed the activity and protein levels of CYP1A and CYP1B1 after exposure to TPM. We demonstrate that the incidence of TPM-induced deformities was generally not affected by NAC/BSO treatments or Nrf2 knockdown. In contrast, AHR2 knockdown reduced, while CYP1A or CYP1B1 knockdowns elevated the incidence of some deformities. Moreover, as shown by gene expression the AHR pathway, but not the antioxidant pathway, was induced in response to TPM exposure, providing further evidence for its importance in mediating TPM toxicity.",Toxicology and Applied Pharmacology,10.1016/j.taap.2016.08.024,0041-008X,Toxicology and Applied Pharmacology,en,NA,63-76,ScienceDirect,AHR2 morpholino knockdown reduces the toxicity of total particulate matter to zebrafish embryos,309,"Massarsky, Andrey; Bone, Audrey J.; Dong, Wu; Hinton, David E.; Prasad, G. L.; Di Giulio, Richard T.",https://www.sciencedirect.com/science/article/pii/S0041008X16302472,NA,NA,2016,Massarsky,Massarsky et al. 2016
ED,edema,"24, 48, 72, 96",Total particulate matter,NA,WT,article-journal,"The zebrafish embryo has been proposed as a ‘bridge model’ to study the effects of cigarette smoke on early development. Previous studies showed that exposure to total particulate matter (TPM) led to adverse effects in developing zebrafish, and suggested that the antioxidant and aryl hydrocarbon receptor (AHR) pathways play important roles. This study investigated the roles of these two pathways in mediating TPM toxicity. The study consisted of four experiments. In experiment I, zebrafish embryos were exposed from 6h post fertilization (hpf) until 96hpf to TPM0.5 and TPM1.0 (corresponding to 0.5 and 1.0μg/mL equi-nicotine units) in the presence or absence of an antioxidant (N-acetyl cysteine/NAC) or a pro-oxidant (buthionine sulfoximine/BSO). In experiment II, TPM exposures were performed in embryos that were microinjected with nuclear factor erythroid 2-related factor 2 (Nrf2), AHR2, cytochrome P450 1A (CYP1A), or CYP1B1 morpholinos, and deformities were assessed. In experiment III, embryos were exposed to TPM, and embryos/larvae were collected at 24, 48, 72, and 96hpf to assess several genes associated with the antioxidant and AHR pathways. Lastly, experiment IV assessed the activity and protein levels of CYP1A and CYP1B1 after exposure to TPM. We demonstrate that the incidence of TPM-induced deformities was generally not affected by NAC/BSO treatments or Nrf2 knockdown. In contrast, AHR2 knockdown reduced, while CYP1A or CYP1B1 knockdowns elevated the incidence of some deformities. Moreover, as shown by gene expression the AHR pathway, but not the antioxidant pathway, was induced in response to TPM exposure, providing further evidence for its importance in mediating TPM toxicity.",Toxicology and Applied Pharmacology,10.1016/j.taap.2016.08.024,0041-008X,Toxicology and Applied Pharmacology,en,NA,63-76,ScienceDirect,AHR2 morpholino knockdown reduces the toxicity of total particulate matter to zebrafish embryos,309,"Massarsky, Andrey; Bone, Audrey J.; Dong, Wu; Hinton, David E.; Prasad, G. L.; Di Giulio, Richard T.",https://www.sciencedirect.com/science/article/pii/S0041008X16302472,NA,NA,2016,Massarsky,Massarsky et al. 2016
HE,heart,"24, 48, 72, 96",Total particulate matter,NA,WT,article-journal,"The zebrafish embryo has been proposed as a ‘bridge model’ to study the effects of cigarette smoke on early development. Previous studies showed that exposure to total particulate matter (TPM) led to adverse effects in developing zebrafish, and suggested that the antioxidant and aryl hydrocarbon receptor (AHR) pathways play important roles. This study investigated the roles of these two pathways in mediating TPM toxicity. The study consisted of four experiments. In experiment I, zebrafish embryos were exposed from 6h post fertilization (hpf) until 96hpf to TPM0.5 and TPM1.0 (corresponding to 0.5 and 1.0μg/mL equi-nicotine units) in the presence or absence of an antioxidant (N-acetyl cysteine/NAC) or a pro-oxidant (buthionine sulfoximine/BSO). In experiment II, TPM exposures were performed in embryos that were microinjected with nuclear factor erythroid 2-related factor 2 (Nrf2), AHR2, cytochrome P450 1A (CYP1A), or CYP1B1 morpholinos, and deformities were assessed. In experiment III, embryos were exposed to TPM, and embryos/larvae were collected at 24, 48, 72, and 96hpf to assess several genes associated with the antioxidant and AHR pathways. Lastly, experiment IV assessed the activity and protein levels of CYP1A and CYP1B1 after exposure to TPM. We demonstrate that the incidence of TPM-induced deformities was generally not affected by NAC/BSO treatments or Nrf2 knockdown. In contrast, AHR2 knockdown reduced, while CYP1A or CYP1B1 knockdowns elevated the incidence of some deformities. Moreover, as shown by gene expression the AHR pathway, but not the antioxidant pathway, was induced in response to TPM exposure, providing further evidence for its importance in mediating TPM toxicity.",Toxicology and Applied Pharmacology,10.1016/j.taap.2016.08.024,0041-008X,Toxicology and Applied Pharmacology,en,NA,63-76,ScienceDirect,AHR2 morpholino knockdown reduces the toxicity of total particulate matter to zebrafish embryos,309,"Massarsky, Andrey; Bone, Audrey J.; Dong, Wu; Hinton, David E.; Prasad, G. L.; Di Giulio, Richard T.",https://www.sciencedirect.com/science/article/pii/S0041008X16302472,NA,NA,2016,Massarsky,Massarsky et al. 2016
GR,gene regulation,"24, 48, 72, 96",Total particulate matter,NA,WT,article-journal,"The zebrafish embryo has been proposed as a ‘bridge model’ to study the effects of cigarette smoke on early development. Previous studies showed that exposure to total particulate matter (TPM) led to adverse effects in developing zebrafish, and suggested that the antioxidant and aryl hydrocarbon receptor (AHR) pathways play important roles. This study investigated the roles of these two pathways in mediating TPM toxicity. The study consisted of four experiments. In experiment I, zebrafish embryos were exposed from 6h post fertilization (hpf) until 96hpf to TPM0.5 and TPM1.0 (corresponding to 0.5 and 1.0μg/mL equi-nicotine units) in the presence or absence of an antioxidant (N-acetyl cysteine/NAC) or a pro-oxidant (buthionine sulfoximine/BSO). In experiment II, TPM exposures were performed in embryos that were microinjected with nuclear factor erythroid 2-related factor 2 (Nrf2), AHR2, cytochrome P450 1A (CYP1A), or CYP1B1 morpholinos, and deformities were assessed. In experiment III, embryos were exposed to TPM, and embryos/larvae were collected at 24, 48, 72, and 96hpf to assess several genes associated with the antioxidant and AHR pathways. Lastly, experiment IV assessed the activity and protein levels of CYP1A and CYP1B1 after exposure to TPM. We demonstrate that the incidence of TPM-induced deformities was generally not affected by NAC/BSO treatments or Nrf2 knockdown. In contrast, AHR2 knockdown reduced, while CYP1A or CYP1B1 knockdowns elevated the incidence of some deformities. Moreover, as shown by gene expression the AHR pathway, but not the antioxidant pathway, was induced in response to TPM exposure, providing further evidence for its importance in mediating TPM toxicity.",Toxicology and Applied Pharmacology,10.1016/j.taap.2016.08.024,0041-008X,Toxicology and Applied Pharmacology,en,NA,63-76,ScienceDirect,AHR2 morpholino knockdown reduces the toxicity of total particulate matter to zebrafish embryos,309,"Massarsky, Andrey; Bone, Audrey J.; Dong, Wu; Hinton, David E.; Prasad, G. L.; Di Giulio, Richard T.",https://www.sciencedirect.com/science/article/pii/S0041008X16302472,NA,NA,2016,Massarsky,Massarsky et al. 2016
AP,abnormal pigmentation,"48, 60, 72, 96, 120",Benzo[k]fluoranthene,NA,WT,article-journal,"The aryl hydrocarbon receptor (AHR) mediates developmental toxicity of several xenobiotic classes including polycyclic aromatic hydrocarbons. Using embryonic zebrafish, we previously identified 4 polycyclic aromatic hydrocarbons that caused a novel phenotype among AHR ligands-growth of a lateral, duplicate caudal fin fold. The window of sensitivity to the most potent inducer of this phenotype, benzo[k]fluoranthene (BkF), was prior to 36 h postfertilization (hpf), although the phenotype was not manifest until 60 hpf. AHR dependency via Ahr2 was demonstrated using morpholino knockdown. Hepatocyte ablation demonstrated that hepatic metabolism of BkF was not required for the phenotype, nor was it responsible for the window of sensitivity. RNA sequencing performed on caudal trunk tissue from BkF-exposed animals collected at 48, 60, 72, and 96 hpf showed upregulation of genes associated with AHR activation, appendage development, and tissue patterning. Genes encoding fibroblast growth factor and bone morphogenic protein ligands, along with retinaldehyde dehydrogenase, were prominently upregulated. Gene Ontology term analysis revealed that upregulated genes were enriched for mesoderm development and fin regeneration, whereas downregulated genes were enriched for Wnt signaling and neuronal development. MetaCore (Clarivate Analytics) systems analysis of orthologous human genes predicted that R-SMADs, AP-1, and LEF1 regulated the expression of an enriched number of gene targets across all time points. Our results demonstrate a novel aspect of AHR activity with implications for developmental processes conserved across vertebrate species.",Toxicological Sciences: An Official Journal of the Society of Toxicology,10.1093/toxsci/kfaa063,1096-0929,Toxicol Sci,eng,"PMID: 32384158
PMCID: PMC7357178",46-64,PubMed,Aryl Hydrocarbon Receptor Mediates Larval Zebrafish Fin Duplication Following Exposure to Benzofluoranthenes,176,"Garland, Michael A.; Geier, Mitra C.; Bugel, Sean M.; Shankar, Prarthana; Dunham, Cheryl L.; Brown, Joseph M.; Tilton, Susan C.; Tanguay, Robyn L.",NA,1,NA,2020,Garland,Garland et al. 2020
AT,abnormal tail effects,"48, 60, 72, 96, 120",Benzo[k]fluoranthene,NA,WT,article-journal,"The aryl hydrocarbon receptor (AHR) mediates developmental toxicity of several xenobiotic classes including polycyclic aromatic hydrocarbons. Using embryonic zebrafish, we previously identified 4 polycyclic aromatic hydrocarbons that caused a novel phenotype among AHR ligands-growth of a lateral, duplicate caudal fin fold. The window of sensitivity to the most potent inducer of this phenotype, benzo[k]fluoranthene (BkF), was prior to 36 h postfertilization (hpf), although the phenotype was not manifest until 60 hpf. AHR dependency via Ahr2 was demonstrated using morpholino knockdown. Hepatocyte ablation demonstrated that hepatic metabolism of BkF was not required for the phenotype, nor was it responsible for the window of sensitivity. RNA sequencing performed on caudal trunk tissue from BkF-exposed animals collected at 48, 60, 72, and 96 hpf showed upregulation of genes associated with AHR activation, appendage development, and tissue patterning. Genes encoding fibroblast growth factor and bone morphogenic protein ligands, along with retinaldehyde dehydrogenase, were prominently upregulated. Gene Ontology term analysis revealed that upregulated genes were enriched for mesoderm development and fin regeneration, whereas downregulated genes were enriched for Wnt signaling and neuronal development. MetaCore (Clarivate Analytics) systems analysis of orthologous human genes predicted that R-SMADs, AP-1, and LEF1 regulated the expression of an enriched number of gene targets across all time points. Our results demonstrate a novel aspect of AHR activity with implications for developmental processes conserved across vertebrate species.",Toxicological Sciences: An Official Journal of the Society of Toxicology,10.1093/toxsci/kfaa063,1096-0929,Toxicol Sci,eng,"PMID: 32384158
PMCID: PMC7357178",46-64,PubMed,Aryl Hydrocarbon Receptor Mediates Larval Zebrafish Fin Duplication Following Exposure to Benzofluoranthenes,176,"Garland, Michael A.; Geier, Mitra C.; Bugel, Sean M.; Shankar, Prarthana; Dunham, Cheryl L.; Brown, Joseph M.; Tilton, Susan C.; Tanguay, Robyn L.",NA,1,NA,2020,Garland,Garland et al. 2020
MA,malformation,"48, 60, 72, 96, 120",Benzo[k]fluoranthene,NA,WT,article-journal,"The aryl hydrocarbon receptor (AHR) mediates developmental toxicity of several xenobiotic classes including polycyclic aromatic hydrocarbons. Using embryonic zebrafish, we previously identified 4 polycyclic aromatic hydrocarbons that caused a novel phenotype among AHR ligands-growth of a lateral, duplicate caudal fin fold. The window of sensitivity to the most potent inducer of this phenotype, benzo[k]fluoranthene (BkF), was prior to 36 h postfertilization (hpf), although the phenotype was not manifest until 60 hpf. AHR dependency via Ahr2 was demonstrated using morpholino knockdown. Hepatocyte ablation demonstrated that hepatic metabolism of BkF was not required for the phenotype, nor was it responsible for the window of sensitivity. RNA sequencing performed on caudal trunk tissue from BkF-exposed animals collected at 48, 60, 72, and 96 hpf showed upregulation of genes associated with AHR activation, appendage development, and tissue patterning. Genes encoding fibroblast growth factor and bone morphogenic protein ligands, along with retinaldehyde dehydrogenase, were prominently upregulated. Gene Ontology term analysis revealed that upregulated genes were enriched for mesoderm development and fin regeneration, whereas downregulated genes were enriched for Wnt signaling and neuronal development. MetaCore (Clarivate Analytics) systems analysis of orthologous human genes predicted that R-SMADs, AP-1, and LEF1 regulated the expression of an enriched number of gene targets across all time points. Our results demonstrate a novel aspect of AHR activity with implications for developmental processes conserved across vertebrate species.",Toxicological Sciences: An Official Journal of the Society of Toxicology,10.1093/toxsci/kfaa063,1096-0929,Toxicol Sci,eng,"PMID: 32384158
PMCID: PMC7357178",46-64,PubMed,Aryl Hydrocarbon Receptor Mediates Larval Zebrafish Fin Duplication Following Exposure to Benzofluoranthenes,176,"Garland, Michael A.; Geier, Mitra C.; Bugel, Sean M.; Shankar, Prarthana; Dunham, Cheryl L.; Brown, Joseph M.; Tilton, Susan C.; Tanguay, Robyn L.",NA,1,NA,2020,Garland,Garland et al. 2020
GR,gene regulation,"48, 60, 72, 96, 120",Benzo[k]fluoranthene,NA,WT,article-journal,"The aryl hydrocarbon receptor (AHR) mediates developmental toxicity of several xenobiotic classes including polycyclic aromatic hydrocarbons. Using embryonic zebrafish, we previously identified 4 polycyclic aromatic hydrocarbons that caused a novel phenotype among AHR ligands-growth of a lateral, duplicate caudal fin fold. The window of sensitivity to the most potent inducer of this phenotype, benzo[k]fluoranthene (BkF), was prior to 36 h postfertilization (hpf), although the phenotype was not manifest until 60 hpf. AHR dependency via Ahr2 was demonstrated using morpholino knockdown. Hepatocyte ablation demonstrated that hepatic metabolism of BkF was not required for the phenotype, nor was it responsible for the window of sensitivity. RNA sequencing performed on caudal trunk tissue from BkF-exposed animals collected at 48, 60, 72, and 96 hpf showed upregulation of genes associated with AHR activation, appendage development, and tissue patterning. Genes encoding fibroblast growth factor and bone morphogenic protein ligands, along with retinaldehyde dehydrogenase, were prominently upregulated. Gene Ontology term analysis revealed that upregulated genes were enriched for mesoderm development and fin regeneration, whereas downregulated genes were enriched for Wnt signaling and neuronal development. MetaCore (Clarivate Analytics) systems analysis of orthologous human genes predicted that R-SMADs, AP-1, and LEF1 regulated the expression of an enriched number of gene targets across all time points. Our results demonstrate a novel aspect of AHR activity with implications for developmental processes conserved across vertebrate species.",Toxicological Sciences: An Official Journal of the Society of Toxicology,10.1093/toxsci/kfaa063,1096-0929,Toxicol Sci,eng,"PMID: 32384158
PMCID: PMC7357178",46-64,PubMed,Aryl Hydrocarbon Receptor Mediates Larval Zebrafish Fin Duplication Following Exposure to Benzofluoranthenes,176,"Garland, Michael A.; Geier, Mitra C.; Bugel, Sean M.; Shankar, Prarthana; Dunham, Cheryl L.; Brown, Joseph M.; Tilton, Susan C.; Tanguay, Robyn L.",NA,1,NA,2020,Garland,Garland et al. 2020
MR,mortality rate,"24, 48, 72, 96",Gabapentin-lactam,NA,WT,article-journal,"Gabapentin-lactam (GBP-L) is a transformation product (TP) of gabapentin (GBP), a widely used anti-epileptic pharmaceutical. Due to its high persistence, GBP-L has been frequently detected in the surface water. However, the effects of GBP-L on aquatic organisms have not been thoroughly investigated. In the present study, zebrafish (Danio rerio) embryos as a model organism were used to study the impacts of GBP-L in terms of embryos LC50, spontaneous movement at 24 hpf (hours post fertilization), heartbeat rates at 48 hpf, and body length at 72 hpf, with the concentrations of GBP-L down to 0.01 μg/L, covering its environmental concentrations. Various biomarkers from nervous, antioxidant and immune systems of zebrafish larvae were analyzed, including acetylcholinesterase, acetylcholine, dopamine, gamma-aminobutyric acid, superoxide dismutase, catalase, glutathione S-transferase, C reactive protein, and lysozyme, to assess its toxicity on these systems. RT-qPCR was then used to further verify the results and explain the toxicological mechanism at the gene level. The results demonstrated that GBP-L is much more toxic than its parent compound, and could lead to adverse impacts on the aquatic organisms even at every low concentrations.","Environmental Pollution (Barking, Essex: 1987)",10.1016/j.envpol.2021.117649,1873-6424,Environ Pollut,eng,PMID: 34182397,117649,PubMed,Toxicity of gabapentin-lactam on the early developmental stage of zebrafish (Danio rerio),287,"He, Yide; Jia, Dantong; Du, Sen; Zhu, Rongwen; Zhou, Wei; Pan, Shunlong; Zhang, Yongjun",NA,NA,NA,2021,He,He et al. 2021
CO,coagulated,"24, 48, 72, 96",Gabapentin-lactam,NA,WT,article-journal,"Gabapentin-lactam (GBP-L) is a transformation product (TP) of gabapentin (GBP), a widely used anti-epileptic pharmaceutical. Due to its high persistence, GBP-L has been frequently detected in the surface water. However, the effects of GBP-L on aquatic organisms have not been thoroughly investigated. In the present study, zebrafish (Danio rerio) embryos as a model organism were used to study the impacts of GBP-L in terms of embryos LC50, spontaneous movement at 24 hpf (hours post fertilization), heartbeat rates at 48 hpf, and body length at 72 hpf, with the concentrations of GBP-L down to 0.01 μg/L, covering its environmental concentrations. Various biomarkers from nervous, antioxidant and immune systems of zebrafish larvae were analyzed, including acetylcholinesterase, acetylcholine, dopamine, gamma-aminobutyric acid, superoxide dismutase, catalase, glutathione S-transferase, C reactive protein, and lysozyme, to assess its toxicity on these systems. RT-qPCR was then used to further verify the results and explain the toxicological mechanism at the gene level. The results demonstrated that GBP-L is much more toxic than its parent compound, and could lead to adverse impacts on the aquatic organisms even at every low concentrations.","Environmental Pollution (Barking, Essex: 1987)",10.1016/j.envpol.2021.117649,1873-6424,Environ Pollut,eng,PMID: 34182397,117649,PubMed,Toxicity of gabapentin-lactam on the early developmental stage of zebrafish (Danio rerio),287,"He, Yide; Jia, Dantong; Du, Sen; Zhu, Rongwen; Zhou, Wei; Pan, Shunlong; Zhang, Yongjun",NA,NA,NA,2021,He,He et al. 2021
AT,abnormal tail effects,"24, 48, 72, 96",Gabapentin-lactam,NA,WT,article-journal,"Gabapentin-lactam (GBP-L) is a transformation product (TP) of gabapentin (GBP), a widely used anti-epileptic pharmaceutical. Due to its high persistence, GBP-L has been frequently detected in the surface water. However, the effects of GBP-L on aquatic organisms have not been thoroughly investigated. In the present study, zebrafish (Danio rerio) embryos as a model organism were used to study the impacts of GBP-L in terms of embryos LC50, spontaneous movement at 24 hpf (hours post fertilization), heartbeat rates at 48 hpf, and body length at 72 hpf, with the concentrations of GBP-L down to 0.01 μg/L, covering its environmental concentrations. Various biomarkers from nervous, antioxidant and immune systems of zebrafish larvae were analyzed, including acetylcholinesterase, acetylcholine, dopamine, gamma-aminobutyric acid, superoxide dismutase, catalase, glutathione S-transferase, C reactive protein, and lysozyme, to assess its toxicity on these systems. RT-qPCR was then used to further verify the results and explain the toxicological mechanism at the gene level. The results demonstrated that GBP-L is much more toxic than its parent compound, and could lead to adverse impacts on the aquatic organisms even at every low concentrations.","Environmental Pollution (Barking, Essex: 1987)",10.1016/j.envpol.2021.117649,1873-6424,Environ Pollut,eng,PMID: 34182397,117649,PubMed,Toxicity of gabapentin-lactam on the early developmental stage of zebrafish (Danio rerio),287,"He, Yide; Jia, Dantong; Du, Sen; Zhu, Rongwen; Zhou, Wei; Pan, Shunlong; Zhang, Yongjun",NA,NA,NA,2021,He,He et al. 2021
HE,heart,"24, 48, 72, 96",Gabapentin-lactam,NA,WT,article-journal,"Gabapentin-lactam (GBP-L) is a transformation product (TP) of gabapentin (GBP), a widely used anti-epileptic pharmaceutical. Due to its high persistence, GBP-L has been frequently detected in the surface water. However, the effects of GBP-L on aquatic organisms have not been thoroughly investigated. In the present study, zebrafish (Danio rerio) embryos as a model organism were used to study the impacts of GBP-L in terms of embryos LC50, spontaneous movement at 24 hpf (hours post fertilization), heartbeat rates at 48 hpf, and body length at 72 hpf, with the concentrations of GBP-L down to 0.01 μg/L, covering its environmental concentrations. Various biomarkers from nervous, antioxidant and immune systems of zebrafish larvae were analyzed, including acetylcholinesterase, acetylcholine, dopamine, gamma-aminobutyric acid, superoxide dismutase, catalase, glutathione S-transferase, C reactive protein, and lysozyme, to assess its toxicity on these systems. RT-qPCR was then used to further verify the results and explain the toxicological mechanism at the gene level. The results demonstrated that GBP-L is much more toxic than its parent compound, and could lead to adverse impacts on the aquatic organisms even at every low concentrations.","Environmental Pollution (Barking, Essex: 1987)",10.1016/j.envpol.2021.117649,1873-6424,Environ Pollut,eng,PMID: 34182397,117649,PubMed,Toxicity of gabapentin-lactam on the early developmental stage of zebrafish (Danio rerio),287,"He, Yide; Jia, Dantong; Du, Sen; Zhu, Rongwen; Zhou, Wei; Pan, Shunlong; Zhang, Yongjun",NA,NA,NA,2021,He,He et al. 2021
ED,edema,"24, 48, 72, 96",Gabapentin-lactam,NA,WT,article-journal,"Gabapentin-lactam (GBP-L) is a transformation product (TP) of gabapentin (GBP), a widely used anti-epileptic pharmaceutical. Due to its high persistence, GBP-L has been frequently detected in the surface water. However, the effects of GBP-L on aquatic organisms have not been thoroughly investigated. In the present study, zebrafish (Danio rerio) embryos as a model organism were used to study the impacts of GBP-L in terms of embryos LC50, spontaneous movement at 24 hpf (hours post fertilization), heartbeat rates at 48 hpf, and body length at 72 hpf, with the concentrations of GBP-L down to 0.01 μg/L, covering its environmental concentrations. Various biomarkers from nervous, antioxidant and immune systems of zebrafish larvae were analyzed, including acetylcholinesterase, acetylcholine, dopamine, gamma-aminobutyric acid, superoxide dismutase, catalase, glutathione S-transferase, C reactive protein, and lysozyme, to assess its toxicity on these systems. RT-qPCR was then used to further verify the results and explain the toxicological mechanism at the gene level. The results demonstrated that GBP-L is much more toxic than its parent compound, and could lead to adverse impacts on the aquatic organisms even at every low concentrations.","Environmental Pollution (Barking, Essex: 1987)",10.1016/j.envpol.2021.117649,1873-6424,Environ Pollut,eng,PMID: 34182397,117649,PubMed,Toxicity of gabapentin-lactam on the early developmental stage of zebrafish (Danio rerio),287,"He, Yide; Jia, Dantong; Du, Sen; Zhu, Rongwen; Zhou, Wei; Pan, Shunlong; Zhang, Yongjun",NA,NA,NA,2021,He,He et al. 2021
GR,gene regulation,"24, 48, 72, 96",Gabapentin-lactam,NA,WT,article-journal,"Gabapentin-lactam (GBP-L) is a transformation product (TP) of gabapentin (GBP), a widely used anti-epileptic pharmaceutical. Due to its high persistence, GBP-L has been frequently detected in the surface water. However, the effects of GBP-L on aquatic organisms have not been thoroughly investigated. In the present study, zebrafish (Danio rerio) embryos as a model organism were used to study the impacts of GBP-L in terms of embryos LC50, spontaneous movement at 24 hpf (hours post fertilization), heartbeat rates at 48 hpf, and body length at 72 hpf, with the concentrations of GBP-L down to 0.01 μg/L, covering its environmental concentrations. Various biomarkers from nervous, antioxidant and immune systems of zebrafish larvae were analyzed, including acetylcholinesterase, acetylcholine, dopamine, gamma-aminobutyric acid, superoxide dismutase, catalase, glutathione S-transferase, C reactive protein, and lysozyme, to assess its toxicity on these systems. RT-qPCR was then used to further verify the results and explain the toxicological mechanism at the gene level. The results demonstrated that GBP-L is much more toxic than its parent compound, and could lead to adverse impacts on the aquatic organisms even at every low concentrations.","Environmental Pollution (Barking, Essex: 1987)",10.1016/j.envpol.2021.117649,1873-6424,Environ Pollut,eng,PMID: 34182397,117649,PubMed,Toxicity of gabapentin-lactam on the early developmental stage of zebrafish (Danio rerio),287,"He, Yide; Jia, Dantong; Du, Sen; Zhu, Rongwen; Zhou, Wei; Pan, Shunlong; Zhang, Yongjun",NA,NA,NA,2021,He,He et al. 2021
MA,malformation,"48, 72, 96, 120",TCEP,NA,WT,article-journal,"Tris (2-chloroethyl) phosphate (TCEP) has been received great concerns because of its increasing presence in various environmental compartments and toxicity. In the present study, zebrafish embryos were exposed to environmentally relevant concentrations of TCEP (0.2, 2, 20, 200 μg/L) from 3 to 120 h post-fertilization (hpf). The results showed that TCEP exposure (20, 200 μg/L) led to developmental toxicity including decreased body length and delay of hatching. Treatment with TCEP significantly decreased whole-body thyroxine (T4) levels and mRNA level of thyroglobulin (tg), and enhanced transcriptions of genes sodium/iodide symporter (nis), thyroid hormone receptor α (trα) and ugt1ab involved in thyroid synthesis and metabolism, respectively. Additionally, TCEP altered the transcription of α1-tubulin, gap43 and mbp related to nervous system development, even at relatively low concentrations. Overall, our results revealed that TCEP exposure can lead to developmental toxicity, thyroid endocrine disruption and neurotoxicity on early developmental stages of zebrafish.",Environmental Toxicology and Pharmacology,10.1016/j.etap.2021.103600,1872-7077,Environ Toxicol Pharmacol,eng,PMID: 33508468,103600,PubMed,Effects of environmentally relevant concentrations of tris (2-chloroethyl) phosphate (TCEP) on early life stages of zebrafish (Danio rerio),83,"Hu, Fengxiao; Zhao, Yixin; Yuan, Yuan; Yin, Li; Dong, Feilong; Zhang, Weini; Chen, Xinhua",NA,NA,NA,2021,Hu,Hu et al. 2021
AH,abnormal hatching,"48, 72, 96, 120",TCEP,NA,WT,article-journal,"Tris (2-chloroethyl) phosphate (TCEP) has been received great concerns because of its increasing presence in various environmental compartments and toxicity. In the present study, zebrafish embryos were exposed to environmentally relevant concentrations of TCEP (0.2, 2, 20, 200 μg/L) from 3 to 120 h post-fertilization (hpf). The results showed that TCEP exposure (20, 200 μg/L) led to developmental toxicity including decreased body length and delay of hatching. Treatment with TCEP significantly decreased whole-body thyroxine (T4) levels and mRNA level of thyroglobulin (tg), and enhanced transcriptions of genes sodium/iodide symporter (nis), thyroid hormone receptor α (trα) and ugt1ab involved in thyroid synthesis and metabolism, respectively. Additionally, TCEP altered the transcription of α1-tubulin, gap43 and mbp related to nervous system development, even at relatively low concentrations. Overall, our results revealed that TCEP exposure can lead to developmental toxicity, thyroid endocrine disruption and neurotoxicity on early developmental stages of zebrafish.",Environmental Toxicology and Pharmacology,10.1016/j.etap.2021.103600,1872-7077,Environ Toxicol Pharmacol,eng,PMID: 33508468,103600,PubMed,Effects of environmentally relevant concentrations of tris (2-chloroethyl) phosphate (TCEP) on early life stages of zebrafish (Danio rerio),83,"Hu, Fengxiao; Zhao, Yixin; Yuan, Yuan; Yin, Li; Dong, Feilong; Zhang, Weini; Chen, Xinhua",NA,NA,NA,2021,Hu,Hu et al. 2021
GR,gene regulation,"48, 72, 96, 120",TCEP,NA,WT,article-journal,"Tris (2-chloroethyl) phosphate (TCEP) has been received great concerns because of its increasing presence in various environmental compartments and toxicity. In the present study, zebrafish embryos were exposed to environmentally relevant concentrations of TCEP (0.2, 2, 20, 200 μg/L) from 3 to 120 h post-fertilization (hpf). The results showed that TCEP exposure (20, 200 μg/L) led to developmental toxicity including decreased body length and delay of hatching. Treatment with TCEP significantly decreased whole-body thyroxine (T4) levels and mRNA level of thyroglobulin (tg), and enhanced transcriptions of genes sodium/iodide symporter (nis), thyroid hormone receptor α (trα) and ugt1ab involved in thyroid synthesis and metabolism, respectively. Additionally, TCEP altered the transcription of α1-tubulin, gap43 and mbp related to nervous system development, even at relatively low concentrations. Overall, our results revealed that TCEP exposure can lead to developmental toxicity, thyroid endocrine disruption and neurotoxicity on early developmental stages of zebrafish.",Environmental Toxicology and Pharmacology,10.1016/j.etap.2021.103600,1872-7077,Environ Toxicol Pharmacol,eng,PMID: 33508468,103600,PubMed,Effects of environmentally relevant concentrations of tris (2-chloroethyl) phosphate (TCEP) on early life stages of zebrafish (Danio rerio),83,"Hu, Fengxiao; Zhao, Yixin; Yuan, Yuan; Yin, Li; Dong, Feilong; Zhang, Weini; Chen, Xinhua",NA,NA,NA,2021,Hu,Hu et al. 2021
ND,neuronal defects,"48, 72, 96, 120",TCEP,NA,WT,article-journal,"Tris (2-chloroethyl) phosphate (TCEP) has been received great concerns because of its increasing presence in various environmental compartments and toxicity. In the present study, zebrafish embryos were exposed to environmentally relevant concentrations of TCEP (0.2, 2, 20, 200 μg/L) from 3 to 120 h post-fertilization (hpf). The results showed that TCEP exposure (20, 200 μg/L) led to developmental toxicity including decreased body length and delay of hatching. Treatment with TCEP significantly decreased whole-body thyroxine (T4) levels and mRNA level of thyroglobulin (tg), and enhanced transcriptions of genes sodium/iodide symporter (nis), thyroid hormone receptor α (trα) and ugt1ab involved in thyroid synthesis and metabolism, respectively. Additionally, TCEP altered the transcription of α1-tubulin, gap43 and mbp related to nervous system development, even at relatively low concentrations. Overall, our results revealed that TCEP exposure can lead to developmental toxicity, thyroid endocrine disruption and neurotoxicity on early developmental stages of zebrafish.",Environmental Toxicology and Pharmacology,10.1016/j.etap.2021.103600,1872-7077,Environ Toxicol Pharmacol,eng,PMID: 33508468,103600,PubMed,Effects of environmentally relevant concentrations of tris (2-chloroethyl) phosphate (TCEP) on early life stages of zebrafish (Danio rerio),83,"Hu, Fengxiao; Zhao, Yixin; Yuan, Yuan; Yin, Li; Dong, Feilong; Zhang, Weini; Chen, Xinhua",NA,NA,NA,2021,Hu,Hu et al. 2021
DD,developmental delay,"48, 72, 96, 120",TCEP,NA,WT,article-journal,"Tris (2-chloroethyl) phosphate (TCEP) has been received great concerns because of its increasing presence in various environmental compartments and toxicity. In the present study, zebrafish embryos were exposed to environmentally relevant concentrations of TCEP (0.2, 2, 20, 200 μg/L) from 3 to 120 h post-fertilization (hpf). The results showed that TCEP exposure (20, 200 μg/L) led to developmental toxicity including decreased body length and delay of hatching. Treatment with TCEP significantly decreased whole-body thyroxine (T4) levels and mRNA level of thyroglobulin (tg), and enhanced transcriptions of genes sodium/iodide symporter (nis), thyroid hormone receptor α (trα) and ugt1ab involved in thyroid synthesis and metabolism, respectively. Additionally, TCEP altered the transcription of α1-tubulin, gap43 and mbp related to nervous system development, even at relatively low concentrations. Overall, our results revealed that TCEP exposure can lead to developmental toxicity, thyroid endocrine disruption and neurotoxicity on early developmental stages of zebrafish.",Environmental Toxicology and Pharmacology,10.1016/j.etap.2021.103600,1872-7077,Environ Toxicol Pharmacol,eng,PMID: 33508468,103600,PubMed,Effects of environmentally relevant concentrations of tris (2-chloroethyl) phosphate (TCEP) on early life stages of zebrafish (Danio rerio),83,"Hu, Fengxiao; Zhao, Yixin; Yuan, Yuan; Yin, Li; Dong, Feilong; Zhang, Weini; Chen, Xinhua",NA,NA,NA,2021,Hu,Hu et al. 2021
HE,heart,"48, 72, 96, 120",TCEP,NA,WT,article-journal,"Tris (2-chloroethyl) phosphate (TCEP) has been received great concerns because of its increasing presence in various environmental compartments and toxicity. In the present study, zebrafish embryos were exposed to environmentally relevant concentrations of TCEP (0.2, 2, 20, 200 μg/L) from 3 to 120 h post-fertilization (hpf). The results showed that TCEP exposure (20, 200 μg/L) led to developmental toxicity including decreased body length and delay of hatching. Treatment with TCEP significantly decreased whole-body thyroxine (T4) levels and mRNA level of thyroglobulin (tg), and enhanced transcriptions of genes sodium/iodide symporter (nis), thyroid hormone receptor α (trα) and ugt1ab involved in thyroid synthesis and metabolism, respectively. Additionally, TCEP altered the transcription of α1-tubulin, gap43 and mbp related to nervous system development, even at relatively low concentrations. Overall, our results revealed that TCEP exposure can lead to developmental toxicity, thyroid endocrine disruption and neurotoxicity on early developmental stages of zebrafish.",Environmental Toxicology and Pharmacology,10.1016/j.etap.2021.103600,1872-7077,Environ Toxicol Pharmacol,eng,PMID: 33508468,103600,PubMed,Effects of environmentally relevant concentrations of tris (2-chloroethyl) phosphate (TCEP) on early life stages of zebrafish (Danio rerio),83,"Hu, Fengxiao; Zhao, Yixin; Yuan, Yuan; Yin, Li; Dong, Feilong; Zhang, Weini; Chen, Xinhua",NA,NA,NA,2021,Hu,Hu et al. 2021
ED,edema,"48, 72, 96, 120",TCEP,NA,WT,article-journal,"Tris (2-chloroethyl) phosphate (TCEP) has been received great concerns because of its increasing presence in various environmental compartments and toxicity. In the present study, zebrafish embryos were exposed to environmentally relevant concentrations of TCEP (0.2, 2, 20, 200 μg/L) from 3 to 120 h post-fertilization (hpf). The results showed that TCEP exposure (20, 200 μg/L) led to developmental toxicity including decreased body length and delay of hatching. Treatment with TCEP significantly decreased whole-body thyroxine (T4) levels and mRNA level of thyroglobulin (tg), and enhanced transcriptions of genes sodium/iodide symporter (nis), thyroid hormone receptor α (trα) and ugt1ab involved in thyroid synthesis and metabolism, respectively. Additionally, TCEP altered the transcription of α1-tubulin, gap43 and mbp related to nervous system development, even at relatively low concentrations. Overall, our results revealed that TCEP exposure can lead to developmental toxicity, thyroid endocrine disruption and neurotoxicity on early developmental stages of zebrafish.",Environmental Toxicology and Pharmacology,10.1016/j.etap.2021.103600,1872-7077,Environ Toxicol Pharmacol,eng,PMID: 33508468,103600,PubMed,Effects of environmentally relevant concentrations of tris (2-chloroethyl) phosphate (TCEP) on early life stages of zebrafish (Danio rerio),83,"Hu, Fengxiao; Zhao, Yixin; Yuan, Yuan; Yin, Li; Dong, Feilong; Zhang, Weini; Chen, Xinhua",NA,NA,NA,2021,Hu,Hu et al. 2021
AT,abnormal tail effects,"48, 72, 96, 120",TCEP,NA,WT,article-journal,"Tris (2-chloroethyl) phosphate (TCEP) has been received great concerns because of its increasing presence in various environmental compartments and toxicity. In the present study, zebrafish embryos were exposed to environmentally relevant concentrations of TCEP (0.2, 2, 20, 200 μg/L) from 3 to 120 h post-fertilization (hpf). The results showed that TCEP exposure (20, 200 μg/L) led to developmental toxicity including decreased body length and delay of hatching. Treatment with TCEP significantly decreased whole-body thyroxine (T4) levels and mRNA level of thyroglobulin (tg), and enhanced transcriptions of genes sodium/iodide symporter (nis), thyroid hormone receptor α (trα) and ugt1ab involved in thyroid synthesis and metabolism, respectively. Additionally, TCEP altered the transcription of α1-tubulin, gap43 and mbp related to nervous system development, even at relatively low concentrations. Overall, our results revealed that TCEP exposure can lead to developmental toxicity, thyroid endocrine disruption and neurotoxicity on early developmental stages of zebrafish.",Environmental Toxicology and Pharmacology,10.1016/j.etap.2021.103600,1872-7077,Environ Toxicol Pharmacol,eng,PMID: 33508468,103600,PubMed,Effects of environmentally relevant concentrations of tris (2-chloroethyl) phosphate (TCEP) on early life stages of zebrafish (Danio rerio),83,"Hu, Fengxiao; Zhao, Yixin; Yuan, Yuan; Yin, Li; Dong, Feilong; Zhang, Weini; Chen, Xinhua",NA,NA,NA,2021,Hu,Hu et al. 2021
MR,mortality rate,"48, 72, 96, 120",TCEP,NA,WT,article-journal,"Tris (2-chloroethyl) phosphate (TCEP), an emerging environmental pollutant, has been frequently detected in natural waters. The objective of this study was to investigate possible parental transfer of TCEP and transgenerational effects on the early development and thyroid hormone homeostasis in F1 larvae following parental whole life-cycle exposure to TCEP. To this end, zebrafish (Danio rerio) embryos were exposed to environmentally relevant concentrations (0.8, 4, 20 and 100 μg/L) of TCEP for 120 days until sexual maturation. Parental exposure to TCEP resulted in significant levels of TCEP, developmental toxicity including decreased survival and final hatching rates, accelerated heart rate and elevated malformation rate, as well as induction of oxidative stress and cell apoptosis in F1 offspring. In F1 eggs, declined thyroxin (T4) levels were observed, consistent with those in plasma of F0 adult females, indicating the maternal transfer of thyroid endocrine disruption to the offspring. In addition, mRNA levels of several genes along the hypothalamic-pituitary-thyroid (HPT) axis were significantly modified in F1 larvae, which could be linked to transgenerational developmental toxicity and thyroid hormone disruption. For the first time, we revealed that the parental exposure to environmentally relevant levels of TCEP could cause developmental toxicity and thyroid endocrine disruption in subsequent unexposed generation.",Ecotoxicology and Environmental Safety,10.1016/j.ecoenv.2022.114313,1090-2414,Ecotoxicol Environ Saf,eng,PMID: 36410141,114313,PubMed,Parental whole life-cycle exposure to tris (2-chloroethyl) phosphate (TCEP) disrupts embryonic development and thyroid system in zebrafish offspring,248,"Wang, Hongkai; Jing, Chen; Peng, Hangke; Liu, Shangshu; Zhao, Haocheng; Zhang, Weini; Chen, Xinhua; Hu, Fengxiao",NA,NA,NA,2022,Wang,Wang et al. 2022
AH,abnormal hatching,"48, 72, 96, 120",TCEP,NA,WT,article-journal,"Tris (2-chloroethyl) phosphate (TCEP), an emerging environmental pollutant, has been frequently detected in natural waters. The objective of this study was to investigate possible parental transfer of TCEP and transgenerational effects on the early development and thyroid hormone homeostasis in F1 larvae following parental whole life-cycle exposure to TCEP. To this end, zebrafish (Danio rerio) embryos were exposed to environmentally relevant concentrations (0.8, 4, 20 and 100 μg/L) of TCEP for 120 days until sexual maturation. Parental exposure to TCEP resulted in significant levels of TCEP, developmental toxicity including decreased survival and final hatching rates, accelerated heart rate and elevated malformation rate, as well as induction of oxidative stress and cell apoptosis in F1 offspring. In F1 eggs, declined thyroxin (T4) levels were observed, consistent with those in plasma of F0 adult females, indicating the maternal transfer of thyroid endocrine disruption to the offspring. In addition, mRNA levels of several genes along the hypothalamic-pituitary-thyroid (HPT) axis were significantly modified in F1 larvae, which could be linked to transgenerational developmental toxicity and thyroid hormone disruption. For the first time, we revealed that the parental exposure to environmentally relevant levels of TCEP could cause developmental toxicity and thyroid endocrine disruption in subsequent unexposed generation.",Ecotoxicology and Environmental Safety,10.1016/j.ecoenv.2022.114313,1090-2414,Ecotoxicol Environ Saf,eng,PMID: 36410141,114313,PubMed,Parental whole life-cycle exposure to tris (2-chloroethyl) phosphate (TCEP) disrupts embryonic development and thyroid system in zebrafish offspring,248,"Wang, Hongkai; Jing, Chen; Peng, Hangke; Liu, Shangshu; Zhao, Haocheng; Zhang, Weini; Chen, Xinhua; Hu, Fengxiao",NA,NA,NA,2022,Wang,Wang et al. 2022
HE,heart,"48, 72, 96, 120",TCEP,NA,WT,article-journal,"Tris (2-chloroethyl) phosphate (TCEP), an emerging environmental pollutant, has been frequently detected in natural waters. The objective of this study was to investigate possible parental transfer of TCEP and transgenerational effects on the early development and thyroid hormone homeostasis in F1 larvae following parental whole life-cycle exposure to TCEP. To this end, zebrafish (Danio rerio) embryos were exposed to environmentally relevant concentrations (0.8, 4, 20 and 100 μg/L) of TCEP for 120 days until sexual maturation. Parental exposure to TCEP resulted in significant levels of TCEP, developmental toxicity including decreased survival and final hatching rates, accelerated heart rate and elevated malformation rate, as well as induction of oxidative stress and cell apoptosis in F1 offspring. In F1 eggs, declined thyroxin (T4) levels were observed, consistent with those in plasma of F0 adult females, indicating the maternal transfer of thyroid endocrine disruption to the offspring. In addition, mRNA levels of several genes along the hypothalamic-pituitary-thyroid (HPT) axis were significantly modified in F1 larvae, which could be linked to transgenerational developmental toxicity and thyroid hormone disruption. For the first time, we revealed that the parental exposure to environmentally relevant levels of TCEP could cause developmental toxicity and thyroid endocrine disruption in subsequent unexposed generation.",Ecotoxicology and Environmental Safety,10.1016/j.ecoenv.2022.114313,1090-2414,Ecotoxicol Environ Saf,eng,PMID: 36410141,114313,PubMed,Parental whole life-cycle exposure to tris (2-chloroethyl) phosphate (TCEP) disrupts embryonic development and thyroid system in zebrafish offspring,248,"Wang, Hongkai; Jing, Chen; Peng, Hangke; Liu, Shangshu; Zhao, Haocheng; Zhang, Weini; Chen, Xinhua; Hu, Fengxiao",NA,NA,NA,2022,Wang,Wang et al. 2022
ED,edema,"48, 72, 96, 120",TCEP,NA,WT,article-journal,"Tris (2-chloroethyl) phosphate (TCEP), an emerging environmental pollutant, has been frequently detected in natural waters. The objective of this study was to investigate possible parental transfer of TCEP and transgenerational effects on the early development and thyroid hormone homeostasis in F1 larvae following parental whole life-cycle exposure to TCEP. To this end, zebrafish (Danio rerio) embryos were exposed to environmentally relevant concentrations (0.8, 4, 20 and 100 μg/L) of TCEP for 120 days until sexual maturation. Parental exposure to TCEP resulted in significant levels of TCEP, developmental toxicity including decreased survival and final hatching rates, accelerated heart rate and elevated malformation rate, as well as induction of oxidative stress and cell apoptosis in F1 offspring. In F1 eggs, declined thyroxin (T4) levels were observed, consistent with those in plasma of F0 adult females, indicating the maternal transfer of thyroid endocrine disruption to the offspring. In addition, mRNA levels of several genes along the hypothalamic-pituitary-thyroid (HPT) axis were significantly modified in F1 larvae, which could be linked to transgenerational developmental toxicity and thyroid hormone disruption. For the first time, we revealed that the parental exposure to environmentally relevant levels of TCEP could cause developmental toxicity and thyroid endocrine disruption in subsequent unexposed generation.",Ecotoxicology and Environmental Safety,10.1016/j.ecoenv.2022.114313,1090-2414,Ecotoxicol Environ Saf,eng,PMID: 36410141,114313,PubMed,Parental whole life-cycle exposure to tris (2-chloroethyl) phosphate (TCEP) disrupts embryonic development and thyroid system in zebrafish offspring,248,"Wang, Hongkai; Jing, Chen; Peng, Hangke; Liu, Shangshu; Zhao, Haocheng; Zhang, Weini; Chen, Xinhua; Hu, Fengxiao",NA,NA,NA,2022,Wang,Wang et al. 2022
AT,abnormal tail effects,"48, 72, 96, 120",TCEP,NA,WT,article-journal,"Tris (2-chloroethyl) phosphate (TCEP), an emerging environmental pollutant, has been frequently detected in natural waters. The objective of this study was to investigate possible parental transfer of TCEP and transgenerational effects on the early development and thyroid hormone homeostasis in F1 larvae following parental whole life-cycle exposure to TCEP. To this end, zebrafish (Danio rerio) embryos were exposed to environmentally relevant concentrations (0.8, 4, 20 and 100 μg/L) of TCEP for 120 days until sexual maturation. Parental exposure to TCEP resulted in significant levels of TCEP, developmental toxicity including decreased survival and final hatching rates, accelerated heart rate and elevated malformation rate, as well as induction of oxidative stress and cell apoptosis in F1 offspring. In F1 eggs, declined thyroxin (T4) levels were observed, consistent with those in plasma of F0 adult females, indicating the maternal transfer of thyroid endocrine disruption to the offspring. In addition, mRNA levels of several genes along the hypothalamic-pituitary-thyroid (HPT) axis were significantly modified in F1 larvae, which could be linked to transgenerational developmental toxicity and thyroid hormone disruption. For the first time, we revealed that the parental exposure to environmentally relevant levels of TCEP could cause developmental toxicity and thyroid endocrine disruption in subsequent unexposed generation.",Ecotoxicology and Environmental Safety,10.1016/j.ecoenv.2022.114313,1090-2414,Ecotoxicol Environ Saf,eng,PMID: 36410141,114313,PubMed,Parental whole life-cycle exposure to tris (2-chloroethyl) phosphate (TCEP) disrupts embryonic development and thyroid system in zebrafish offspring,248,"Wang, Hongkai; Jing, Chen; Peng, Hangke; Liu, Shangshu; Zhao, Haocheng; Zhang, Weini; Chen, Xinhua; Hu, Fengxiao",NA,NA,NA,2022,Wang,Wang et al. 2022
MA,malformation,"48, 72, 96, 120",TCEP,NA,WT,article-journal,"Tris (2-chloroethyl) phosphate (TCEP), an emerging environmental pollutant, has been frequently detected in natural waters. The objective of this study was to investigate possible parental transfer of TCEP and transgenerational effects on the early development and thyroid hormone homeostasis in F1 larvae following parental whole life-cycle exposure to TCEP. To this end, zebrafish (Danio rerio) embryos were exposed to environmentally relevant concentrations (0.8, 4, 20 and 100 μg/L) of TCEP for 120 days until sexual maturation. Parental exposure to TCEP resulted in significant levels of TCEP, developmental toxicity including decreased survival and final hatching rates, accelerated heart rate and elevated malformation rate, as well as induction of oxidative stress and cell apoptosis in F1 offspring. In F1 eggs, declined thyroxin (T4) levels were observed, consistent with those in plasma of F0 adult females, indicating the maternal transfer of thyroid endocrine disruption to the offspring. In addition, mRNA levels of several genes along the hypothalamic-pituitary-thyroid (HPT) axis were significantly modified in F1 larvae, which could be linked to transgenerational developmental toxicity and thyroid hormone disruption. For the first time, we revealed that the parental exposure to environmentally relevant levels of TCEP could cause developmental toxicity and thyroid endocrine disruption in subsequent unexposed generation.",Ecotoxicology and Environmental Safety,10.1016/j.ecoenv.2022.114313,1090-2414,Ecotoxicol Environ Saf,eng,PMID: 36410141,114313,PubMed,Parental whole life-cycle exposure to tris (2-chloroethyl) phosphate (TCEP) disrupts embryonic development and thyroid system in zebrafish offspring,248,"Wang, Hongkai; Jing, Chen; Peng, Hangke; Liu, Shangshu; Zhao, Haocheng; Zhang, Weini; Chen, Xinhua; Hu, Fengxiao",NA,NA,NA,2022,Wang,Wang et al. 2022
GR,gene regulation,"48, 72, 96, 120",TCEP,NA,WT,article-journal,"Tris (2-chloroethyl) phosphate (TCEP), an emerging environmental pollutant, has been frequently detected in natural waters. The objective of this study was to investigate possible parental transfer of TCEP and transgenerational effects on the early development and thyroid hormone homeostasis in F1 larvae following parental whole life-cycle exposure to TCEP. To this end, zebrafish (Danio rerio) embryos were exposed to environmentally relevant concentrations (0.8, 4, 20 and 100 μg/L) of TCEP for 120 days until sexual maturation. Parental exposure to TCEP resulted in significant levels of TCEP, developmental toxicity including decreased survival and final hatching rates, accelerated heart rate and elevated malformation rate, as well as induction of oxidative stress and cell apoptosis in F1 offspring. In F1 eggs, declined thyroxin (T4) levels were observed, consistent with those in plasma of F0 adult females, indicating the maternal transfer of thyroid endocrine disruption to the offspring. In addition, mRNA levels of several genes along the hypothalamic-pituitary-thyroid (HPT) axis were significantly modified in F1 larvae, which could be linked to transgenerational developmental toxicity and thyroid hormone disruption. For the first time, we revealed that the parental exposure to environmentally relevant levels of TCEP could cause developmental toxicity and thyroid endocrine disruption in subsequent unexposed generation.",Ecotoxicology and Environmental Safety,10.1016/j.ecoenv.2022.114313,1090-2414,Ecotoxicol Environ Saf,eng,PMID: 36410141,114313,PubMed,Parental whole life-cycle exposure to tris (2-chloroethyl) phosphate (TCEP) disrupts embryonic development and thyroid system in zebrafish offspring,248,"Wang, Hongkai; Jing, Chen; Peng, Hangke; Liu, Shangshu; Zhao, Haocheng; Zhang, Weini; Chen, Xinhua; Hu, Fengxiao",NA,NA,NA,2022,Wang,Wang et al. 2022
CO,coagulated,"48, 72, 96, 120",TCEP,NA,WT,article-journal,"Tris (2-chloroethyl) phosphate (TCEP), an emerging environmental pollutant, has been frequently detected in natural waters. The objective of this study was to investigate possible parental transfer of TCEP and transgenerational effects on the early development and thyroid hormone homeostasis in F1 larvae following parental whole life-cycle exposure to TCEP. To this end, zebrafish (Danio rerio) embryos were exposed to environmentally relevant concentrations (0.8, 4, 20 and 100 μg/L) of TCEP for 120 days until sexual maturation. Parental exposure to TCEP resulted in significant levels of TCEP, developmental toxicity including decreased survival and final hatching rates, accelerated heart rate and elevated malformation rate, as well as induction of oxidative stress and cell apoptosis in F1 offspring. In F1 eggs, declined thyroxin (T4) levels were observed, consistent with those in plasma of F0 adult females, indicating the maternal transfer of thyroid endocrine disruption to the offspring. In addition, mRNA levels of several genes along the hypothalamic-pituitary-thyroid (HPT) axis were significantly modified in F1 larvae, which could be linked to transgenerational developmental toxicity and thyroid hormone disruption. For the first time, we revealed that the parental exposure to environmentally relevant levels of TCEP could cause developmental toxicity and thyroid endocrine disruption in subsequent unexposed generation.",Ecotoxicology and Environmental Safety,10.1016/j.ecoenv.2022.114313,1090-2414,Ecotoxicol Environ Saf,eng,PMID: 36410141,114313,PubMed,Parental whole life-cycle exposure to tris (2-chloroethyl) phosphate (TCEP) disrupts embryonic development and thyroid system in zebrafish offspring,248,"Wang, Hongkai; Jing, Chen; Peng, Hangke; Liu, Shangshu; Zhao, Haocheng; Zhang, Weini; Chen, Xinhua; Hu, Fengxiao",NA,NA,NA,2022,Wang,Wang et al. 2022
MR,mortality rate,"24, 48, 52, 56, 60, 72, 80, 84, 96",IPA-3,NA,WT/ Mut,article-journal,"p21-activated kinase 1 (Pak1)-a key node protein kinase regulating various cellular process including angiogenesis-has been recognised to be a therapeutic target for multitude of diseases, and hence, various small molecule inhibitors targeting its activity have been tested. However, the direct toxic and anti-angiogenic effects of these pharmacologic agents have not been examined. In this study, we evaluate the translational efficacy of Pak1 inhibitor IPA-3 using zebrafish toxicity model system to stratify its anti-angiogenic potential and off-target effects to streamline the compound for further therapeutic usage. The morphometric analysis has shown explicit delay in hatching, tail bending, pericardial sac oedema and abnormal angiogenesis. We provide novel evidence that Pak1 inhibitor could act as anti-angiogenic agents by impeding the development of sub-intestinal vessel (SIV) and intersegmental vessels (ISVs) by suppressing the expression of vascular endothelial growth factor (VEGF), VEGF receptor 2 (VEGFR2), neurophilin 1 (NRP1) and its downstream genes matrix metalloproteinase (MMP)-2 and MMP-9. Knockdown studies using 2-O-methylated oligoribonucleotides targeting Pak1 also revealed similar phenotypes with inhibition of angiogenesis accompanied with deregulation of major angiogenic factor and cardiac-specific genes. Taken together, our findings indicate that Pak1 signalling facilitates enhanced angiogenesis and also advocated the design and use of small molecule inhibitors of Pak1 as potent anti-angiogenic agents and suggest their utility in combinatorial therapeutic approaches targeting anomalous angiogenesis.",Cell Biology and Toxicology,10.1007/s10565-016-9358-5,1573-6822,Cell Biol Toxicol,eng,PMID: 27581547,41-56,PubMed,Toxicity and anti-angiogenicity evaluation of Pak1 inhibitor IPA-3 using zebrafish embryo model,33,"Jagadeeshan, Sankar; Sagayaraj, R. Vivek; Paneerselvan, Navina; Ghouse, Syed Shabin; Malathi, Raghunathan",NA,1,NA,2017,Jagadeeshan,Jagadeeshan et al. 2017
AH,abnormal hatching,"24, 48, 52, 56, 60, 72, 80, 84, 96",IPA-3,NA,WT/ Mut,article-journal,"p21-activated kinase 1 (Pak1)-a key node protein kinase regulating various cellular process including angiogenesis-has been recognised to be a therapeutic target for multitude of diseases, and hence, various small molecule inhibitors targeting its activity have been tested. However, the direct toxic and anti-angiogenic effects of these pharmacologic agents have not been examined. In this study, we evaluate the translational efficacy of Pak1 inhibitor IPA-3 using zebrafish toxicity model system to stratify its anti-angiogenic potential and off-target effects to streamline the compound for further therapeutic usage. The morphometric analysis has shown explicit delay in hatching, tail bending, pericardial sac oedema and abnormal angiogenesis. We provide novel evidence that Pak1 inhibitor could act as anti-angiogenic agents by impeding the development of sub-intestinal vessel (SIV) and intersegmental vessels (ISVs) by suppressing the expression of vascular endothelial growth factor (VEGF), VEGF receptor 2 (VEGFR2), neurophilin 1 (NRP1) and its downstream genes matrix metalloproteinase (MMP)-2 and MMP-9. Knockdown studies using 2-O-methylated oligoribonucleotides targeting Pak1 also revealed similar phenotypes with inhibition of angiogenesis accompanied with deregulation of major angiogenic factor and cardiac-specific genes. Taken together, our findings indicate that Pak1 signalling facilitates enhanced angiogenesis and also advocated the design and use of small molecule inhibitors of Pak1 as potent anti-angiogenic agents and suggest their utility in combinatorial therapeutic approaches targeting anomalous angiogenesis.",Cell Biology and Toxicology,10.1007/s10565-016-9358-5,1573-6822,Cell Biol Toxicol,eng,PMID: 27581547,41-56,PubMed,Toxicity and anti-angiogenicity evaluation of Pak1 inhibitor IPA-3 using zebrafish embryo model,33,"Jagadeeshan, Sankar; Sagayaraj, R. Vivek; Paneerselvan, Navina; Ghouse, Syed Shabin; Malathi, Raghunathan",NA,1,NA,2017,Jagadeeshan,Jagadeeshan et al. 2017
AT,abnormal tail effects,"24, 48, 52, 56, 60, 72, 80, 84, 96",IPA-3,NA,WT/ Mut,article-journal,"p21-activated kinase 1 (Pak1)-a key node protein kinase regulating various cellular process including angiogenesis-has been recognised to be a therapeutic target for multitude of diseases, and hence, various small molecule inhibitors targeting its activity have been tested. However, the direct toxic and anti-angiogenic effects of these pharmacologic agents have not been examined. In this study, we evaluate the translational efficacy of Pak1 inhibitor IPA-3 using zebrafish toxicity model system to stratify its anti-angiogenic potential and off-target effects to streamline the compound for further therapeutic usage. The morphometric analysis has shown explicit delay in hatching, tail bending, pericardial sac oedema and abnormal angiogenesis. We provide novel evidence that Pak1 inhibitor could act as anti-angiogenic agents by impeding the development of sub-intestinal vessel (SIV) and intersegmental vessels (ISVs) by suppressing the expression of vascular endothelial growth factor (VEGF), VEGF receptor 2 (VEGFR2), neurophilin 1 (NRP1) and its downstream genes matrix metalloproteinase (MMP)-2 and MMP-9. Knockdown studies using 2-O-methylated oligoribonucleotides targeting Pak1 also revealed similar phenotypes with inhibition of angiogenesis accompanied with deregulation of major angiogenic factor and cardiac-specific genes. Taken together, our findings indicate that Pak1 signalling facilitates enhanced angiogenesis and also advocated the design and use of small molecule inhibitors of Pak1 as potent anti-angiogenic agents and suggest their utility in combinatorial therapeutic approaches targeting anomalous angiogenesis.",Cell Biology and Toxicology,10.1007/s10565-016-9358-5,1573-6822,Cell Biol Toxicol,eng,PMID: 27581547,41-56,PubMed,Toxicity and anti-angiogenicity evaluation of Pak1 inhibitor IPA-3 using zebrafish embryo model,33,"Jagadeeshan, Sankar; Sagayaraj, R. Vivek; Paneerselvan, Navina; Ghouse, Syed Shabin; Malathi, Raghunathan",NA,1,NA,2017,Jagadeeshan,Jagadeeshan et al. 2017
ED,edema,"24, 48, 52, 56, 60, 72, 80, 84, 96",IPA-3,NA,WT/ Mut,article-journal,"p21-activated kinase 1 (Pak1)-a key node protein kinase regulating various cellular process including angiogenesis-has been recognised to be a therapeutic target for multitude of diseases, and hence, various small molecule inhibitors targeting its activity have been tested. However, the direct toxic and anti-angiogenic effects of these pharmacologic agents have not been examined. In this study, we evaluate the translational efficacy of Pak1 inhibitor IPA-3 using zebrafish toxicity model system to stratify its anti-angiogenic potential and off-target effects to streamline the compound for further therapeutic usage. The morphometric analysis has shown explicit delay in hatching, tail bending, pericardial sac oedema and abnormal angiogenesis. We provide novel evidence that Pak1 inhibitor could act as anti-angiogenic agents by impeding the development of sub-intestinal vessel (SIV) and intersegmental vessels (ISVs) by suppressing the expression of vascular endothelial growth factor (VEGF), VEGF receptor 2 (VEGFR2), neurophilin 1 (NRP1) and its downstream genes matrix metalloproteinase (MMP)-2 and MMP-9. Knockdown studies using 2-O-methylated oligoribonucleotides targeting Pak1 also revealed similar phenotypes with inhibition of angiogenesis accompanied with deregulation of major angiogenic factor and cardiac-specific genes. Taken together, our findings indicate that Pak1 signalling facilitates enhanced angiogenesis and also advocated the design and use of small molecule inhibitors of Pak1 as potent anti-angiogenic agents and suggest their utility in combinatorial therapeutic approaches targeting anomalous angiogenesis.",Cell Biology and Toxicology,10.1007/s10565-016-9358-5,1573-6822,Cell Biol Toxicol,eng,PMID: 27581547,41-56,PubMed,Toxicity and anti-angiogenicity evaluation of Pak1 inhibitor IPA-3 using zebrafish embryo model,33,"Jagadeeshan, Sankar; Sagayaraj, R. Vivek; Paneerselvan, Navina; Ghouse, Syed Shabin; Malathi, Raghunathan",NA,1,NA,2017,Jagadeeshan,Jagadeeshan et al. 2017
GR,gene regulation,"24, 48, 52, 56, 60, 72, 80, 84, 96",IPA-3,NA,WT/ Mut,article-journal,"p21-activated kinase 1 (Pak1)-a key node protein kinase regulating various cellular process including angiogenesis-has been recognised to be a therapeutic target for multitude of diseases, and hence, various small molecule inhibitors targeting its activity have been tested. However, the direct toxic and anti-angiogenic effects of these pharmacologic agents have not been examined. In this study, we evaluate the translational efficacy of Pak1 inhibitor IPA-3 using zebrafish toxicity model system to stratify its anti-angiogenic potential and off-target effects to streamline the compound for further therapeutic usage. The morphometric analysis has shown explicit delay in hatching, tail bending, pericardial sac oedema and abnormal angiogenesis. We provide novel evidence that Pak1 inhibitor could act as anti-angiogenic agents by impeding the development of sub-intestinal vessel (SIV) and intersegmental vessels (ISVs) by suppressing the expression of vascular endothelial growth factor (VEGF), VEGF receptor 2 (VEGFR2), neurophilin 1 (NRP1) and its downstream genes matrix metalloproteinase (MMP)-2 and MMP-9. Knockdown studies using 2-O-methylated oligoribonucleotides targeting Pak1 also revealed similar phenotypes with inhibition of angiogenesis accompanied with deregulation of major angiogenic factor and cardiac-specific genes. Taken together, our findings indicate that Pak1 signalling facilitates enhanced angiogenesis and also advocated the design and use of small molecule inhibitors of Pak1 as potent anti-angiogenic agents and suggest their utility in combinatorial therapeutic approaches targeting anomalous angiogenesis.",Cell Biology and Toxicology,10.1007/s10565-016-9358-5,1573-6822,Cell Biol Toxicol,eng,PMID: 27581547,41-56,PubMed,Toxicity and anti-angiogenicity evaluation of Pak1 inhibitor IPA-3 using zebrafish embryo model,33,"Jagadeeshan, Sankar; Sagayaraj, R. Vivek; Paneerselvan, Navina; Ghouse, Syed Shabin; Malathi, Raghunathan",NA,1,NA,2017,Jagadeeshan,Jagadeeshan et al. 2017
MA,malformation,"24, 48, 52, 56, 60, 72, 80, 84, 96",IPA-3,NA,WT/ Mut,article-journal,"p21-activated kinase 1 (Pak1)-a key node protein kinase regulating various cellular process including angiogenesis-has been recognised to be a therapeutic target for multitude of diseases, and hence, various small molecule inhibitors targeting its activity have been tested. However, the direct toxic and anti-angiogenic effects of these pharmacologic agents have not been examined. In this study, we evaluate the translational efficacy of Pak1 inhibitor IPA-3 using zebrafish toxicity model system to stratify its anti-angiogenic potential and off-target effects to streamline the compound for further therapeutic usage. The morphometric analysis has shown explicit delay in hatching, tail bending, pericardial sac oedema and abnormal angiogenesis. We provide novel evidence that Pak1 inhibitor could act as anti-angiogenic agents by impeding the development of sub-intestinal vessel (SIV) and intersegmental vessels (ISVs) by suppressing the expression of vascular endothelial growth factor (VEGF), VEGF receptor 2 (VEGFR2), neurophilin 1 (NRP1) and its downstream genes matrix metalloproteinase (MMP)-2 and MMP-9. Knockdown studies using 2-O-methylated oligoribonucleotides targeting Pak1 also revealed similar phenotypes with inhibition of angiogenesis accompanied with deregulation of major angiogenic factor and cardiac-specific genes. Taken together, our findings indicate that Pak1 signalling facilitates enhanced angiogenesis and also advocated the design and use of small molecule inhibitors of Pak1 as potent anti-angiogenic agents and suggest their utility in combinatorial therapeutic approaches targeting anomalous angiogenesis.",Cell Biology and Toxicology,10.1007/s10565-016-9358-5,1573-6822,Cell Biol Toxicol,eng,PMID: 27581547,41-56,PubMed,Toxicity and anti-angiogenicity evaluation of Pak1 inhibitor IPA-3 using zebrafish embryo model,33,"Jagadeeshan, Sankar; Sagayaraj, R. Vivek; Paneerselvan, Navina; Ghouse, Syed Shabin; Malathi, Raghunathan",NA,1,NA,2017,Jagadeeshan,Jagadeeshan et al. 2017
HE,heart,"24, 48, 52, 56, 60, 72, 80, 84, 96",IPA-3,NA,WT/ Mut,article-journal,"p21-activated kinase 1 (Pak1)-a key node protein kinase regulating various cellular process including angiogenesis-has been recognised to be a therapeutic target for multitude of diseases, and hence, various small molecule inhibitors targeting its activity have been tested. However, the direct toxic and anti-angiogenic effects of these pharmacologic agents have not been examined. In this study, we evaluate the translational efficacy of Pak1 inhibitor IPA-3 using zebrafish toxicity model system to stratify its anti-angiogenic potential and off-target effects to streamline the compound for further therapeutic usage. The morphometric analysis has shown explicit delay in hatching, tail bending, pericardial sac oedema and abnormal angiogenesis. We provide novel evidence that Pak1 inhibitor could act as anti-angiogenic agents by impeding the development of sub-intestinal vessel (SIV) and intersegmental vessels (ISVs) by suppressing the expression of vascular endothelial growth factor (VEGF), VEGF receptor 2 (VEGFR2), neurophilin 1 (NRP1) and its downstream genes matrix metalloproteinase (MMP)-2 and MMP-9. Knockdown studies using 2-O-methylated oligoribonucleotides targeting Pak1 also revealed similar phenotypes with inhibition of angiogenesis accompanied with deregulation of major angiogenic factor and cardiac-specific genes. Taken together, our findings indicate that Pak1 signalling facilitates enhanced angiogenesis and also advocated the design and use of small molecule inhibitors of Pak1 as potent anti-angiogenic agents and suggest their utility in combinatorial therapeutic approaches targeting anomalous angiogenesis.",Cell Biology and Toxicology,10.1007/s10565-016-9358-5,1573-6822,Cell Biol Toxicol,eng,PMID: 27581547,41-56,PubMed,Toxicity and anti-angiogenicity evaluation of Pak1 inhibitor IPA-3 using zebrafish embryo model,33,"Jagadeeshan, Sankar; Sagayaraj, R. Vivek; Paneerselvan, Navina; Ghouse, Syed Shabin; Malathi, Raghunathan",NA,1,NA,2017,Jagadeeshan,Jagadeeshan et al. 2017
AB,abnormal behavior,"24, 48, 52, 56, 60, 72, 80, 84, 96",IPA-3,NA,WT/ Mut,article-journal,"p21-activated kinase 1 (Pak1)-a key node protein kinase regulating various cellular process including angiogenesis-has been recognised to be a therapeutic target for multitude of diseases, and hence, various small molecule inhibitors targeting its activity have been tested. However, the direct toxic and anti-angiogenic effects of these pharmacologic agents have not been examined. In this study, we evaluate the translational efficacy of Pak1 inhibitor IPA-3 using zebrafish toxicity model system to stratify its anti-angiogenic potential and off-target effects to streamline the compound for further therapeutic usage. The morphometric analysis has shown explicit delay in hatching, tail bending, pericardial sac oedema and abnormal angiogenesis. We provide novel evidence that Pak1 inhibitor could act as anti-angiogenic agents by impeding the development of sub-intestinal vessel (SIV) and intersegmental vessels (ISVs) by suppressing the expression of vascular endothelial growth factor (VEGF), VEGF receptor 2 (VEGFR2), neurophilin 1 (NRP1) and its downstream genes matrix metalloproteinase (MMP)-2 and MMP-9. Knockdown studies using 2-O-methylated oligoribonucleotides targeting Pak1 also revealed similar phenotypes with inhibition of angiogenesis accompanied with deregulation of major angiogenic factor and cardiac-specific genes. Taken together, our findings indicate that Pak1 signalling facilitates enhanced angiogenesis and also advocated the design and use of small molecule inhibitors of Pak1 as potent anti-angiogenic agents and suggest their utility in combinatorial therapeutic approaches targeting anomalous angiogenesis.",Cell Biology and Toxicology,10.1007/s10565-016-9358-5,1573-6822,Cell Biol Toxicol,eng,PMID: 27581547,41-56,PubMed,Toxicity and anti-angiogenicity evaluation of Pak1 inhibitor IPA-3 using zebrafish embryo model,33,"Jagadeeshan, Sankar; Sagayaraj, R. Vivek; Paneerselvan, Navina; Ghouse, Syed Shabin; Malathi, Raghunathan",NA,1,NA,2017,Jagadeeshan,Jagadeeshan et al. 2017
AC,abnormal blood circulation,"24, 48, 52, 56, 60, 72, 80, 84, 96",IPA-3,NA,WT/ Mut,article-journal,"p21-activated kinase 1 (Pak1)-a key node protein kinase regulating various cellular process including angiogenesis-has been recognised to be a therapeutic target for multitude of diseases, and hence, various small molecule inhibitors targeting its activity have been tested. However, the direct toxic and anti-angiogenic effects of these pharmacologic agents have not been examined. In this study, we evaluate the translational efficacy of Pak1 inhibitor IPA-3 using zebrafish toxicity model system to stratify its anti-angiogenic potential and off-target effects to streamline the compound for further therapeutic usage. The morphometric analysis has shown explicit delay in hatching, tail bending, pericardial sac oedema and abnormal angiogenesis. We provide novel evidence that Pak1 inhibitor could act as anti-angiogenic agents by impeding the development of sub-intestinal vessel (SIV) and intersegmental vessels (ISVs) by suppressing the expression of vascular endothelial growth factor (VEGF), VEGF receptor 2 (VEGFR2), neurophilin 1 (NRP1) and its downstream genes matrix metalloproteinase (MMP)-2 and MMP-9. Knockdown studies using 2-O-methylated oligoribonucleotides targeting Pak1 also revealed similar phenotypes with inhibition of angiogenesis accompanied with deregulation of major angiogenic factor and cardiac-specific genes. Taken together, our findings indicate that Pak1 signalling facilitates enhanced angiogenesis and also advocated the design and use of small molecule inhibitors of Pak1 as potent anti-angiogenic agents and suggest their utility in combinatorial therapeutic approaches targeting anomalous angiogenesis.",Cell Biology and Toxicology,10.1007/s10565-016-9358-5,1573-6822,Cell Biol Toxicol,eng,PMID: 27581547,41-56,PubMed,Toxicity and anti-angiogenicity evaluation of Pak1 inhibitor IPA-3 using zebrafish embryo model,33,"Jagadeeshan, Sankar; Sagayaraj, R. Vivek; Paneerselvan, Navina; Ghouse, Syed Shabin; Malathi, Raghunathan",NA,1,NA,2017,Jagadeeshan,Jagadeeshan et al. 2017
GR,gene regulation,72,Trichloroethylene,NA,WT,article-journal,"Trichloroethylene (TCE), a widely used chlorinated solvent, is a common environmental pollutant. Current evidence shows that TCE could induce heart defects during embryonic development, but the underlining mechanism(s) remain unclear. Since activation of the aryl hydrocarbon receptor (AHR) could induce oxidative stress, we hypothesized that AHR-mediated oxidative stress may play a role in the cardiac developmental toxicity of TCE. In this study, we found that the reactive oxygen species (ROS) scavenger, N-Acetyl-L-cysteine (NAC), and AHR inhibitors, CH223191 (CH) and StemRegenin 1, significantly counteracted the TCE-induced heart malformations in zebrafish embryos. Moreover, both CH and NAC suppressed TCE-induced ROS and 8-OHdG (8-hydroxy-2' -deoxyguanosine). TCE did not affect ahr2 and cyp1a expression, but increased cyp1b1 expression, which was restored by CH supplementation. CH also attenuated the TCE-induced mRNA expression changes of Nrf2 signalling genes (nrf2b, gstp2, sod2, ho1, nqo1) and cardiac differentiation genes (gata4, hand2, c-fos, sox9b). In addition, the TCE enhanced SOD activity was attenuated by CH. Morpholino knockdown confirmed that AHR mediated the TCE-induced ROS and 8-OHdG generation in the heart of zebrafish embryos. In conclusion, our results suggest that AHR mediates TCE-induced oxidative stress, leading to DNA damage and heart malformations in zebrafish embryos.",Journal of Hazardous Materials,10.1016/j.jhazmat.2019.121521,1873-3336,J Hazard Mater,eng,PMID: 31699484,121521,PubMed,AHR-mediated oxidative stress contributes to the cardiac developmental toxicity of trichloroethylene in zebrafish embryos,385,"Jin, Hongmei; Ji, Cheng; Ren, Fei; Aniagu, Stanley; Tong, Jian; Jiang, Yan; Chen, Tao",NA,NA,NA,2020,Jin,Jin et al. 2020
HE,heart,72,Trichloroethylene,NA,WT,article-journal,"Trichloroethylene (TCE), a widely used chlorinated solvent, is a common environmental pollutant. Current evidence shows that TCE could induce heart defects during embryonic development, but the underlining mechanism(s) remain unclear. Since activation of the aryl hydrocarbon receptor (AHR) could induce oxidative stress, we hypothesized that AHR-mediated oxidative stress may play a role in the cardiac developmental toxicity of TCE. In this study, we found that the reactive oxygen species (ROS) scavenger, N-Acetyl-L-cysteine (NAC), and AHR inhibitors, CH223191 (CH) and StemRegenin 1, significantly counteracted the TCE-induced heart malformations in zebrafish embryos. Moreover, both CH and NAC suppressed TCE-induced ROS and 8-OHdG (8-hydroxy-2' -deoxyguanosine). TCE did not affect ahr2 and cyp1a expression, but increased cyp1b1 expression, which was restored by CH supplementation. CH also attenuated the TCE-induced mRNA expression changes of Nrf2 signalling genes (nrf2b, gstp2, sod2, ho1, nqo1) and cardiac differentiation genes (gata4, hand2, c-fos, sox9b). In addition, the TCE enhanced SOD activity was attenuated by CH. Morpholino knockdown confirmed that AHR mediated the TCE-induced ROS and 8-OHdG generation in the heart of zebrafish embryos. In conclusion, our results suggest that AHR mediates TCE-induced oxidative stress, leading to DNA damage and heart malformations in zebrafish embryos.",Journal of Hazardous Materials,10.1016/j.jhazmat.2019.121521,1873-3336,J Hazard Mater,eng,PMID: 31699484,121521,PubMed,AHR-mediated oxidative stress contributes to the cardiac developmental toxicity of trichloroethylene in zebrafish embryos,385,"Jin, Hongmei; Ji, Cheng; Ren, Fei; Aniagu, Stanley; Tong, Jian; Jiang, Yan; Chen, Tao",NA,NA,NA,2020,Jin,Jin et al. 2020
MR,mortality rate,72,Trichloroethylene,NA,WT,article-journal,"Trichloroethylene (TCE), a widely used chlorinated solvent, is a common environmental pollutant. Current evidence shows that TCE could induce heart defects during embryonic development, but the underlining mechanism(s) remain unclear. Since activation of the aryl hydrocarbon receptor (AHR) could induce oxidative stress, we hypothesized that AHR-mediated oxidative stress may play a role in the cardiac developmental toxicity of TCE. In this study, we found that the reactive oxygen species (ROS) scavenger, N-Acetyl-L-cysteine (NAC), and AHR inhibitors, CH223191 (CH) and StemRegenin 1, significantly counteracted the TCE-induced heart malformations in zebrafish embryos. Moreover, both CH and NAC suppressed TCE-induced ROS and 8-OHdG (8-hydroxy-2' -deoxyguanosine). TCE did not affect ahr2 and cyp1a expression, but increased cyp1b1 expression, which was restored by CH supplementation. CH also attenuated the TCE-induced mRNA expression changes of Nrf2 signalling genes (nrf2b, gstp2, sod2, ho1, nqo1) and cardiac differentiation genes (gata4, hand2, c-fos, sox9b). In addition, the TCE enhanced SOD activity was attenuated by CH. Morpholino knockdown confirmed that AHR mediated the TCE-induced ROS and 8-OHdG generation in the heart of zebrafish embryos. In conclusion, our results suggest that AHR mediates TCE-induced oxidative stress, leading to DNA damage and heart malformations in zebrafish embryos.",Journal of Hazardous Materials,10.1016/j.jhazmat.2019.121521,1873-3336,J Hazard Mater,eng,PMID: 31699484,121521,PubMed,AHR-mediated oxidative stress contributes to the cardiac developmental toxicity of trichloroethylene in zebrafish embryos,385,"Jin, Hongmei; Ji, Cheng; Ren, Fei; Aniagu, Stanley; Tong, Jian; Jiang, Yan; Chen, Tao",NA,NA,NA,2020,Jin,Jin et al. 2020
CO,coagulated,72,Trichloroethylene,NA,WT,article-journal,"Trichloroethylene (TCE), a widely used chlorinated solvent, is a common environmental pollutant. Current evidence shows that TCE could induce heart defects during embryonic development, but the underlining mechanism(s) remain unclear. Since activation of the aryl hydrocarbon receptor (AHR) could induce oxidative stress, we hypothesized that AHR-mediated oxidative stress may play a role in the cardiac developmental toxicity of TCE. In this study, we found that the reactive oxygen species (ROS) scavenger, N-Acetyl-L-cysteine (NAC), and AHR inhibitors, CH223191 (CH) and StemRegenin 1, significantly counteracted the TCE-induced heart malformations in zebrafish embryos. Moreover, both CH and NAC suppressed TCE-induced ROS and 8-OHdG (8-hydroxy-2' -deoxyguanosine). TCE did not affect ahr2 and cyp1a expression, but increased cyp1b1 expression, which was restored by CH supplementation. CH also attenuated the TCE-induced mRNA expression changes of Nrf2 signalling genes (nrf2b, gstp2, sod2, ho1, nqo1) and cardiac differentiation genes (gata4, hand2, c-fos, sox9b). In addition, the TCE enhanced SOD activity was attenuated by CH. Morpholino knockdown confirmed that AHR mediated the TCE-induced ROS and 8-OHdG generation in the heart of zebrafish embryos. In conclusion, our results suggest that AHR mediates TCE-induced oxidative stress, leading to DNA damage and heart malformations in zebrafish embryos.",Journal of Hazardous Materials,10.1016/j.jhazmat.2019.121521,1873-3336,J Hazard Mater,eng,PMID: 31699484,121521,PubMed,AHR-mediated oxidative stress contributes to the cardiac developmental toxicity of trichloroethylene in zebrafish embryos,385,"Jin, Hongmei; Ji, Cheng; Ren, Fei; Aniagu, Stanley; Tong, Jian; Jiang, Yan; Chen, Tao",NA,NA,NA,2020,Jin,Jin et al. 2020
GR,gene regulation,"96, 144",Chlorobromoisocyanuric acid,NA,WT/ Mut,article-journal,"Although chlorobromoisocyanuric acid has been widely used in agriculture, its deleterious toxicity on aquatic organisms remains rare. In this study, zebrafish were exposed to chlorobromoisocyanuric acid (0, 30, 40, and 50 mg/L) from 10 to 96 h post-fertilization (hpf). We found a significant reduction in immune cell numbers (neutrophils and macrophages) and the area of thymus at 96 hpf. The expression of immune-related genes and pro-inflammatory cytokines genes were upregulated. Besides, chlorobromoisocyanuric acid triggered neutrophils cell apoptosis. The mRNA and protein levels of pro-apoptotic p53 pathway and the Bax/Bcl-2 ratio further indicated the underlying mechanism. Furthermore, the oxidative stress was observed that the accumulation of reactive oxygen species and malondialdehyde significantly increased. Subsequently, the antioxidant agent astaxanthin significantly attenuated the level of oxidative stress and the dysregulation of inflammatory response. In summary, our results showed that chlorobromoisocyanuric acid induced developmental defects and immunotoxicity of zebrafish, partly owing to oxidative stress and cell apoptosis.",Environmental Toxicology,10.1002/tox.23413,1522-7278,Environ Toxicol,eng,PMID: 34842326,468-477,PubMed,Effects of chlorobromoisocyanuric acid on embryonic development and immunotoxicity of zebrafish,37,"Liu, Yi; Guo, Jing; Yang, Fengjie; Deng, Yunyun; Peng, Yuyang; Meng, Yunlong; Liu, Wenjin; Cheng, Bo; Fu, Jianping; Zhang, June; Liao, Xinjun; Lu, Huiqiang",NA,3,NA,2022,Liu,Liu et al. 2022
CO,coagulated,"96, 144",Chlorobromoisocyanuric acid,NA,WT/ Mut,article-journal,"Although chlorobromoisocyanuric acid has been widely used in agriculture, its deleterious toxicity on aquatic organisms remains rare. In this study, zebrafish were exposed to chlorobromoisocyanuric acid (0, 30, 40, and 50 mg/L) from 10 to 96 h post-fertilization (hpf). We found a significant reduction in immune cell numbers (neutrophils and macrophages) and the area of thymus at 96 hpf. The expression of immune-related genes and pro-inflammatory cytokines genes were upregulated. Besides, chlorobromoisocyanuric acid triggered neutrophils cell apoptosis. The mRNA and protein levels of pro-apoptotic p53 pathway and the Bax/Bcl-2 ratio further indicated the underlying mechanism. Furthermore, the oxidative stress was observed that the accumulation of reactive oxygen species and malondialdehyde significantly increased. Subsequently, the antioxidant agent astaxanthin significantly attenuated the level of oxidative stress and the dysregulation of inflammatory response. In summary, our results showed that chlorobromoisocyanuric acid induced developmental defects and immunotoxicity of zebrafish, partly owing to oxidative stress and cell apoptosis.",Environmental Toxicology,10.1002/tox.23413,1522-7278,Environ Toxicol,eng,PMID: 34842326,468-477,PubMed,Effects of chlorobromoisocyanuric acid on embryonic development and immunotoxicity of zebrafish,37,"Liu, Yi; Guo, Jing; Yang, Fengjie; Deng, Yunyun; Peng, Yuyang; Meng, Yunlong; Liu, Wenjin; Cheng, Bo; Fu, Jianping; Zhang, June; Liao, Xinjun; Lu, Huiqiang",NA,3,NA,2022,Liu,Liu et al. 2022
DD,developmental delay,"96, 144",Chlorobromoisocyanuric acid,NA,WT/ Mut,article-journal,"Although chlorobromoisocyanuric acid has been widely used in agriculture, its deleterious toxicity on aquatic organisms remains rare. In this study, zebrafish were exposed to chlorobromoisocyanuric acid (0, 30, 40, and 50 mg/L) from 10 to 96 h post-fertilization (hpf). We found a significant reduction in immune cell numbers (neutrophils and macrophages) and the area of thymus at 96 hpf. The expression of immune-related genes and pro-inflammatory cytokines genes were upregulated. Besides, chlorobromoisocyanuric acid triggered neutrophils cell apoptosis. The mRNA and protein levels of pro-apoptotic p53 pathway and the Bax/Bcl-2 ratio further indicated the underlying mechanism. Furthermore, the oxidative stress was observed that the accumulation of reactive oxygen species and malondialdehyde significantly increased. Subsequently, the antioxidant agent astaxanthin significantly attenuated the level of oxidative stress and the dysregulation of inflammatory response. In summary, our results showed that chlorobromoisocyanuric acid induced developmental defects and immunotoxicity of zebrafish, partly owing to oxidative stress and cell apoptosis.",Environmental Toxicology,10.1002/tox.23413,1522-7278,Environ Toxicol,eng,PMID: 34842326,468-477,PubMed,Effects of chlorobromoisocyanuric acid on embryonic development and immunotoxicity of zebrafish,37,"Liu, Yi; Guo, Jing; Yang, Fengjie; Deng, Yunyun; Peng, Yuyang; Meng, Yunlong; Liu, Wenjin; Cheng, Bo; Fu, Jianping; Zhang, June; Liao, Xinjun; Lu, Huiqiang",NA,3,NA,2022,Liu,Liu et al. 2022
MA,malformation,"96, 144",Chlorobromoisocyanuric acid,NA,WT/ Mut,article-journal,"Although chlorobromoisocyanuric acid has been widely used in agriculture, its deleterious toxicity on aquatic organisms remains rare. In this study, zebrafish were exposed to chlorobromoisocyanuric acid (0, 30, 40, and 50 mg/L) from 10 to 96 h post-fertilization (hpf). We found a significant reduction in immune cell numbers (neutrophils and macrophages) and the area of thymus at 96 hpf. The expression of immune-related genes and pro-inflammatory cytokines genes were upregulated. Besides, chlorobromoisocyanuric acid triggered neutrophils cell apoptosis. The mRNA and protein levels of pro-apoptotic p53 pathway and the Bax/Bcl-2 ratio further indicated the underlying mechanism. Furthermore, the oxidative stress was observed that the accumulation of reactive oxygen species and malondialdehyde significantly increased. Subsequently, the antioxidant agent astaxanthin significantly attenuated the level of oxidative stress and the dysregulation of inflammatory response. In summary, our results showed that chlorobromoisocyanuric acid induced developmental defects and immunotoxicity of zebrafish, partly owing to oxidative stress and cell apoptosis.",Environmental Toxicology,10.1002/tox.23413,1522-7278,Environ Toxicol,eng,PMID: 34842326,468-477,PubMed,Effects of chlorobromoisocyanuric acid on embryonic development and immunotoxicity of zebrafish,37,"Liu, Yi; Guo, Jing; Yang, Fengjie; Deng, Yunyun; Peng, Yuyang; Meng, Yunlong; Liu, Wenjin; Cheng, Bo; Fu, Jianping; Zhang, June; Liao, Xinjun; Lu, Huiqiang",NA,3,NA,2022,Liu,Liu et al. 2022
HE,heart,"96, 144",Chlorobromoisocyanuric acid,NA,WT/ Mut,article-journal,"Although chlorobromoisocyanuric acid has been widely used in agriculture, its deleterious toxicity on aquatic organisms remains rare. In this study, zebrafish were exposed to chlorobromoisocyanuric acid (0, 30, 40, and 50 mg/L) from 10 to 96 h post-fertilization (hpf). We found a significant reduction in immune cell numbers (neutrophils and macrophages) and the area of thymus at 96 hpf. The expression of immune-related genes and pro-inflammatory cytokines genes were upregulated. Besides, chlorobromoisocyanuric acid triggered neutrophils cell apoptosis. The mRNA and protein levels of pro-apoptotic p53 pathway and the Bax/Bcl-2 ratio further indicated the underlying mechanism. Furthermore, the oxidative stress was observed that the accumulation of reactive oxygen species and malondialdehyde significantly increased. Subsequently, the antioxidant agent astaxanthin significantly attenuated the level of oxidative stress and the dysregulation of inflammatory response. In summary, our results showed that chlorobromoisocyanuric acid induced developmental defects and immunotoxicity of zebrafish, partly owing to oxidative stress and cell apoptosis.",Environmental Toxicology,10.1002/tox.23413,1522-7278,Environ Toxicol,eng,PMID: 34842326,468-477,PubMed,Effects of chlorobromoisocyanuric acid on embryonic development and immunotoxicity of zebrafish,37,"Liu, Yi; Guo, Jing; Yang, Fengjie; Deng, Yunyun; Peng, Yuyang; Meng, Yunlong; Liu, Wenjin; Cheng, Bo; Fu, Jianping; Zhang, June; Liao, Xinjun; Lu, Huiqiang",NA,3,NA,2022,Liu,Liu et al. 2022
ED,edema,"96, 144",Chlorobromoisocyanuric acid,NA,WT/ Mut,article-journal,"Although chlorobromoisocyanuric acid has been widely used in agriculture, its deleterious toxicity on aquatic organisms remains rare. In this study, zebrafish were exposed to chlorobromoisocyanuric acid (0, 30, 40, and 50 mg/L) from 10 to 96 h post-fertilization (hpf). We found a significant reduction in immune cell numbers (neutrophils and macrophages) and the area of thymus at 96 hpf. The expression of immune-related genes and pro-inflammatory cytokines genes were upregulated. Besides, chlorobromoisocyanuric acid triggered neutrophils cell apoptosis. The mRNA and protein levels of pro-apoptotic p53 pathway and the Bax/Bcl-2 ratio further indicated the underlying mechanism. Furthermore, the oxidative stress was observed that the accumulation of reactive oxygen species and malondialdehyde significantly increased. Subsequently, the antioxidant agent astaxanthin significantly attenuated the level of oxidative stress and the dysregulation of inflammatory response. In summary, our results showed that chlorobromoisocyanuric acid induced developmental defects and immunotoxicity of zebrafish, partly owing to oxidative stress and cell apoptosis.",Environmental Toxicology,10.1002/tox.23413,1522-7278,Environ Toxicol,eng,PMID: 34842326,468-477,PubMed,Effects of chlorobromoisocyanuric acid on embryonic development and immunotoxicity of zebrafish,37,"Liu, Yi; Guo, Jing; Yang, Fengjie; Deng, Yunyun; Peng, Yuyang; Meng, Yunlong; Liu, Wenjin; Cheng, Bo; Fu, Jianping; Zhang, June; Liao, Xinjun; Lu, Huiqiang",NA,3,NA,2022,Liu,Liu et al. 2022
MR,mortality rate,96,Extract of surface water,NA,WT,article-journal,"The contaminants of emerging concern (CECs) have been receiving global attention due to their worldwide presence in water bodies. The CECs could be originated from synthetic or natural sources, and they are not commonly monitored, although these substances are continuously reaching the aquatic environment. The main goal of this study was to determine the occurrence of some target CECs in São Paulo state surface water, once there is practically no information on the presence and concentration range of these substances at the studied sites. In addition, the present study aimed to assess adverse effects in the non-target fish embryo of Danio rerio (zebrafish) after exposure to surface water organic extract samples during 96 h using FET test. The CECs in surface water samples were determined by solid-phase extraction and liquid chromatography coupled by mass spectrometry. A 2-year study was assessed in 7 rivers and 3 reservoirs at São Paulo state, where 25 of the 30 analyzed substances were quantified, being caffeine the substance with the highest concentration range (5.5 ng L-1 to 69 μg L-1) and detected in 95% of analyzed samples, followed by bisphenol A (6.5-1300 ng L-1) and carbendazim (4.7-285 ng L-1), found in 50% and 85% of the analyzed samples, respectively. The chemical analysis and biological test were not performed in order to show a direct relationship between concentrations and observed effects on embryos; however, the combined approach can provide a better understanding of the adverse effects caused by mixtures of substances at relevant environmental concentrations. Regarding the adverse effects, it was observed that in the samples from sites with higher anthropogenic activity in the surroundings, there was also a higher mortality rate in organisms. At the Ribeirão Pires River and Sapucaí-Guaçu River, the mortality rate during the 2-year study was 21.6% and 9.3%, respectively. The morphological abnormality rates were higher at Ribeirão Grande (21.4%) and Ribeirão Pires (29.5%) Rivers. The obtained results aim to show that even in low concentrations (ng-μg L-1) the CECs can cause adverse effects on non-target species, and because of that, new chemical indicators would be important to monitor the water quality and protect the aquatic biota.",Environmental Science and Pollution Research International,10.1007/s11356-020-11963-x,1614-7499,Environ Sci Pollut Res Int,eng,PMID: 33405144,20313-20329,PubMed,Emerging contaminant occurrence and toxic effects on zebrafish embryos to assess the adverse effects caused by mixtures of substances in the environment,28,"Martini, Gisela de Assis; Montagner, Cassiana Carolina; Viveiros, William; Quinaglia, Gilson Alves; França, Daniela Dayrell; Munin, Nívea Cristina Guedes; Lopes-Ferreira, Mônica; Rogero, Sizue Ota; Rogero, José Roberto",NA,16,NA,2021,Martini,Martini et al. 2021
CO,coagulated,96,Extract of surface water,NA,WT,article-journal,"The contaminants of emerging concern (CECs) have been receiving global attention due to their worldwide presence in water bodies. The CECs could be originated from synthetic or natural sources, and they are not commonly monitored, although these substances are continuously reaching the aquatic environment. The main goal of this study was to determine the occurrence of some target CECs in São Paulo state surface water, once there is practically no information on the presence and concentration range of these substances at the studied sites. In addition, the present study aimed to assess adverse effects in the non-target fish embryo of Danio rerio (zebrafish) after exposure to surface water organic extract samples during 96 h using FET test. The CECs in surface water samples were determined by solid-phase extraction and liquid chromatography coupled by mass spectrometry. A 2-year study was assessed in 7 rivers and 3 reservoirs at São Paulo state, where 25 of the 30 analyzed substances were quantified, being caffeine the substance with the highest concentration range (5.5 ng L-1 to 69 μg L-1) and detected in 95% of analyzed samples, followed by bisphenol A (6.5-1300 ng L-1) and carbendazim (4.7-285 ng L-1), found in 50% and 85% of the analyzed samples, respectively. The chemical analysis and biological test were not performed in order to show a direct relationship between concentrations and observed effects on embryos; however, the combined approach can provide a better understanding of the adverse effects caused by mixtures of substances at relevant environmental concentrations. Regarding the adverse effects, it was observed that in the samples from sites with higher anthropogenic activity in the surroundings, there was also a higher mortality rate in organisms. At the Ribeirão Pires River and Sapucaí-Guaçu River, the mortality rate during the 2-year study was 21.6% and 9.3%, respectively. The morphological abnormality rates were higher at Ribeirão Grande (21.4%) and Ribeirão Pires (29.5%) Rivers. The obtained results aim to show that even in low concentrations (ng-μg L-1) the CECs can cause adverse effects on non-target species, and because of that, new chemical indicators would be important to monitor the water quality and protect the aquatic biota.",Environmental Science and Pollution Research International,10.1007/s11356-020-11963-x,1614-7499,Environ Sci Pollut Res Int,eng,PMID: 33405144,20313-20329,PubMed,Emerging contaminant occurrence and toxic effects on zebrafish embryos to assess the adverse effects caused by mixtures of substances in the environment,28,"Martini, Gisela de Assis; Montagner, Cassiana Carolina; Viveiros, William; Quinaglia, Gilson Alves; França, Daniela Dayrell; Munin, Nívea Cristina Guedes; Lopes-Ferreira, Mônica; Rogero, Sizue Ota; Rogero, José Roberto",NA,16,NA,2021,Martini,Martini et al. 2021
AT,abnormal tail effects,96,Extract of surface water,NA,WT,article-journal,"The contaminants of emerging concern (CECs) have been receiving global attention due to their worldwide presence in water bodies. The CECs could be originated from synthetic or natural sources, and they are not commonly monitored, although these substances are continuously reaching the aquatic environment. The main goal of this study was to determine the occurrence of some target CECs in São Paulo state surface water, once there is practically no information on the presence and concentration range of these substances at the studied sites. In addition, the present study aimed to assess adverse effects in the non-target fish embryo of Danio rerio (zebrafish) after exposure to surface water organic extract samples during 96 h using FET test. The CECs in surface water samples were determined by solid-phase extraction and liquid chromatography coupled by mass spectrometry. A 2-year study was assessed in 7 rivers and 3 reservoirs at São Paulo state, where 25 of the 30 analyzed substances were quantified, being caffeine the substance with the highest concentration range (5.5 ng L-1 to 69 μg L-1) and detected in 95% of analyzed samples, followed by bisphenol A (6.5-1300 ng L-1) and carbendazim (4.7-285 ng L-1), found in 50% and 85% of the analyzed samples, respectively. The chemical analysis and biological test were not performed in order to show a direct relationship between concentrations and observed effects on embryos; however, the combined approach can provide a better understanding of the adverse effects caused by mixtures of substances at relevant environmental concentrations. Regarding the adverse effects, it was observed that in the samples from sites with higher anthropogenic activity in the surroundings, there was also a higher mortality rate in organisms. At the Ribeirão Pires River and Sapucaí-Guaçu River, the mortality rate during the 2-year study was 21.6% and 9.3%, respectively. The morphological abnormality rates were higher at Ribeirão Grande (21.4%) and Ribeirão Pires (29.5%) Rivers. The obtained results aim to show that even in low concentrations (ng-μg L-1) the CECs can cause adverse effects on non-target species, and because of that, new chemical indicators would be important to monitor the water quality and protect the aquatic biota.",Environmental Science and Pollution Research International,10.1007/s11356-020-11963-x,1614-7499,Environ Sci Pollut Res Int,eng,PMID: 33405144,20313-20329,PubMed,Emerging contaminant occurrence and toxic effects on zebrafish embryos to assess the adverse effects caused by mixtures of substances in the environment,28,"Martini, Gisela de Assis; Montagner, Cassiana Carolina; Viveiros, William; Quinaglia, Gilson Alves; França, Daniela Dayrell; Munin, Nívea Cristina Guedes; Lopes-Ferreira, Mônica; Rogero, Sizue Ota; Rogero, José Roberto",NA,16,NA,2021,Martini,Martini et al. 2021
HE,heart,96,Extract of surface water,NA,WT,article-journal,"The contaminants of emerging concern (CECs) have been receiving global attention due to their worldwide presence in water bodies. The CECs could be originated from synthetic or natural sources, and they are not commonly monitored, although these substances are continuously reaching the aquatic environment. The main goal of this study was to determine the occurrence of some target CECs in São Paulo state surface water, once there is practically no information on the presence and concentration range of these substances at the studied sites. In addition, the present study aimed to assess adverse effects in the non-target fish embryo of Danio rerio (zebrafish) after exposure to surface water organic extract samples during 96 h using FET test. The CECs in surface water samples were determined by solid-phase extraction and liquid chromatography coupled by mass spectrometry. A 2-year study was assessed in 7 rivers and 3 reservoirs at São Paulo state, where 25 of the 30 analyzed substances were quantified, being caffeine the substance with the highest concentration range (5.5 ng L-1 to 69 μg L-1) and detected in 95% of analyzed samples, followed by bisphenol A (6.5-1300 ng L-1) and carbendazim (4.7-285 ng L-1), found in 50% and 85% of the analyzed samples, respectively. The chemical analysis and biological test were not performed in order to show a direct relationship between concentrations and observed effects on embryos; however, the combined approach can provide a better understanding of the adverse effects caused by mixtures of substances at relevant environmental concentrations. Regarding the adverse effects, it was observed that in the samples from sites with higher anthropogenic activity in the surroundings, there was also a higher mortality rate in organisms. At the Ribeirão Pires River and Sapucaí-Guaçu River, the mortality rate during the 2-year study was 21.6% and 9.3%, respectively. The morphological abnormality rates were higher at Ribeirão Grande (21.4%) and Ribeirão Pires (29.5%) Rivers. The obtained results aim to show that even in low concentrations (ng-μg L-1) the CECs can cause adverse effects on non-target species, and because of that, new chemical indicators would be important to monitor the water quality and protect the aquatic biota.",Environmental Science and Pollution Research International,10.1007/s11356-020-11963-x,1614-7499,Environ Sci Pollut Res Int,eng,PMID: 33405144,20313-20329,PubMed,Emerging contaminant occurrence and toxic effects on zebrafish embryos to assess the adverse effects caused by mixtures of substances in the environment,28,"Martini, Gisela de Assis; Montagner, Cassiana Carolina; Viveiros, William; Quinaglia, Gilson Alves; França, Daniela Dayrell; Munin, Nívea Cristina Guedes; Lopes-Ferreira, Mônica; Rogero, Sizue Ota; Rogero, José Roberto",NA,16,NA,2021,Martini,Martini et al. 2021
ED,edema,96,Extract of surface water,NA,WT,article-journal,"The contaminants of emerging concern (CECs) have been receiving global attention due to their worldwide presence in water bodies. The CECs could be originated from synthetic or natural sources, and they are not commonly monitored, although these substances are continuously reaching the aquatic environment. The main goal of this study was to determine the occurrence of some target CECs in São Paulo state surface water, once there is practically no information on the presence and concentration range of these substances at the studied sites. In addition, the present study aimed to assess adverse effects in the non-target fish embryo of Danio rerio (zebrafish) after exposure to surface water organic extract samples during 96 h using FET test. The CECs in surface water samples were determined by solid-phase extraction and liquid chromatography coupled by mass spectrometry. A 2-year study was assessed in 7 rivers and 3 reservoirs at São Paulo state, where 25 of the 30 analyzed substances were quantified, being caffeine the substance with the highest concentration range (5.5 ng L-1 to 69 μg L-1) and detected in 95% of analyzed samples, followed by bisphenol A (6.5-1300 ng L-1) and carbendazim (4.7-285 ng L-1), found in 50% and 85% of the analyzed samples, respectively. The chemical analysis and biological test were not performed in order to show a direct relationship between concentrations and observed effects on embryos; however, the combined approach can provide a better understanding of the adverse effects caused by mixtures of substances at relevant environmental concentrations. Regarding the adverse effects, it was observed that in the samples from sites with higher anthropogenic activity in the surroundings, there was also a higher mortality rate in organisms. At the Ribeirão Pires River and Sapucaí-Guaçu River, the mortality rate during the 2-year study was 21.6% and 9.3%, respectively. The morphological abnormality rates were higher at Ribeirão Grande (21.4%) and Ribeirão Pires (29.5%) Rivers. The obtained results aim to show that even in low concentrations (ng-μg L-1) the CECs can cause adverse effects on non-target species, and because of that, new chemical indicators would be important to monitor the water quality and protect the aquatic biota.",Environmental Science and Pollution Research International,10.1007/s11356-020-11963-x,1614-7499,Environ Sci Pollut Res Int,eng,PMID: 33405144,20313-20329,PubMed,Emerging contaminant occurrence and toxic effects on zebrafish embryos to assess the adverse effects caused by mixtures of substances in the environment,28,"Martini, Gisela de Assis; Montagner, Cassiana Carolina; Viveiros, William; Quinaglia, Gilson Alves; França, Daniela Dayrell; Munin, Nívea Cristina Guedes; Lopes-Ferreira, Mônica; Rogero, Sizue Ota; Rogero, José Roberto",NA,16,NA,2021,Martini,Martini et al. 2021
MA,malformation,96,Extract of surface water,NA,WT,article-journal,"The contaminants of emerging concern (CECs) have been receiving global attention due to their worldwide presence in water bodies. The CECs could be originated from synthetic or natural sources, and they are not commonly monitored, although these substances are continuously reaching the aquatic environment. The main goal of this study was to determine the occurrence of some target CECs in São Paulo state surface water, once there is practically no information on the presence and concentration range of these substances at the studied sites. In addition, the present study aimed to assess adverse effects in the non-target fish embryo of Danio rerio (zebrafish) after exposure to surface water organic extract samples during 96 h using FET test. The CECs in surface water samples were determined by solid-phase extraction and liquid chromatography coupled by mass spectrometry. A 2-year study was assessed in 7 rivers and 3 reservoirs at São Paulo state, where 25 of the 30 analyzed substances were quantified, being caffeine the substance with the highest concentration range (5.5 ng L-1 to 69 μg L-1) and detected in 95% of analyzed samples, followed by bisphenol A (6.5-1300 ng L-1) and carbendazim (4.7-285 ng L-1), found in 50% and 85% of the analyzed samples, respectively. The chemical analysis and biological test were not performed in order to show a direct relationship between concentrations and observed effects on embryos; however, the combined approach can provide a better understanding of the adverse effects caused by mixtures of substances at relevant environmental concentrations. Regarding the adverse effects, it was observed that in the samples from sites with higher anthropogenic activity in the surroundings, there was also a higher mortality rate in organisms. At the Ribeirão Pires River and Sapucaí-Guaçu River, the mortality rate during the 2-year study was 21.6% and 9.3%, respectively. The morphological abnormality rates were higher at Ribeirão Grande (21.4%) and Ribeirão Pires (29.5%) Rivers. The obtained results aim to show that even in low concentrations (ng-μg L-1) the CECs can cause adverse effects on non-target species, and because of that, new chemical indicators would be important to monitor the water quality and protect the aquatic biota.",Environmental Science and Pollution Research International,10.1007/s11356-020-11963-x,1614-7499,Environ Sci Pollut Res Int,eng,PMID: 33405144,20313-20329,PubMed,Emerging contaminant occurrence and toxic effects on zebrafish embryos to assess the adverse effects caused by mixtures of substances in the environment,28,"Martini, Gisela de Assis; Montagner, Cassiana Carolina; Viveiros, William; Quinaglia, Gilson Alves; França, Daniela Dayrell; Munin, Nívea Cristina Guedes; Lopes-Ferreira, Mônica; Rogero, Sizue Ota; Rogero, José Roberto",NA,16,NA,2021,Martini,Martini et al. 2021
MR,mortality rate,"24, 48, 72",Pendimathalin,NA,WT/ Mut,article-journal,"Pendimethalin (PND) is one of the best sellers of selective herbicide in the world and has been frequently detected in the water. However, little is known about its effects on cardiac development. In this study, we used zebrafish to investigate the developmental and cardiac toxicity of PND. We exposed the zebrafish embryos with a serial of concentrations at 3, 4, and 5 mg/L at 5.5-72 h post-fertilization (hpf). We found that PND exposure can reduce the heart rate, survival rate, and body length of zebrafish embryos. Furthermore, we identified many malformations including pericardial and yolk sac edema, spinal deformity, and cardiac looping abnormality. In addition, PND increased the expression of reactive oxygen species and malondialdehyde and reduced the activity of superoxide dismutase (Antioxidant enzymes); We examined the expression of cardiac development-related genes and the apoptosis markers, and found changes of the following marker: vmhc, nppa, tbx5a, nkx2.5, gata4, tbx2b and FoxO1, bax, bcl-2, p53, casp-9, casp-3. Our data showed that activation of Wnt pathway can rescue the cardiac abnormalities caused by PND. Our results provided new evidence for the toxicity of PND and suggested that the PND residual should be treated as a hazard in the environment.",Ecotoxicology and Environmental Safety,10.1016/j.ecoenv.2021.112514,1090-2414,Ecotoxicol Environ Saf,eng,PMID: 34280841,112514,PubMed,Cardiac toxicity assessment of pendimethalin in zebrafish embryos,222,"Meng, Yunlong; Zhong, Keyuan; Chen, Suping; Huang, Yong; Wei, You; Wu, Juan; Liu, Juan; Xu, Zhaopeng; Guo, Jing; Liu, Fasheng; Lu, Huiqiang",NA,NA,NA,2021,Meng,Meng et al. 2021
HE,heart,"24, 48, 72",Pendimathalin,NA,WT/ Mut,article-journal,"Pendimethalin (PND) is one of the best sellers of selective herbicide in the world and has been frequently detected in the water. However, little is known about its effects on cardiac development. In this study, we used zebrafish to investigate the developmental and cardiac toxicity of PND. We exposed the zebrafish embryos with a serial of concentrations at 3, 4, and 5 mg/L at 5.5-72 h post-fertilization (hpf). We found that PND exposure can reduce the heart rate, survival rate, and body length of zebrafish embryos. Furthermore, we identified many malformations including pericardial and yolk sac edema, spinal deformity, and cardiac looping abnormality. In addition, PND increased the expression of reactive oxygen species and malondialdehyde and reduced the activity of superoxide dismutase (Antioxidant enzymes); We examined the expression of cardiac development-related genes and the apoptosis markers, and found changes of the following marker: vmhc, nppa, tbx5a, nkx2.5, gata4, tbx2b and FoxO1, bax, bcl-2, p53, casp-9, casp-3. Our data showed that activation of Wnt pathway can rescue the cardiac abnormalities caused by PND. Our results provided new evidence for the toxicity of PND and suggested that the PND residual should be treated as a hazard in the environment.",Ecotoxicology and Environmental Safety,10.1016/j.ecoenv.2021.112514,1090-2414,Ecotoxicol Environ Saf,eng,PMID: 34280841,112514,PubMed,Cardiac toxicity assessment of pendimethalin in zebrafish embryos,222,"Meng, Yunlong; Zhong, Keyuan; Chen, Suping; Huang, Yong; Wei, You; Wu, Juan; Liu, Juan; Xu, Zhaopeng; Guo, Jing; Liu, Fasheng; Lu, Huiqiang",NA,NA,NA,2021,Meng,Meng et al. 2021
MA,malformation,"24, 48, 72",Pendimathalin,NA,WT/ Mut,article-journal,"Pendimethalin (PND) is one of the best sellers of selective herbicide in the world and has been frequently detected in the water. However, little is known about its effects on cardiac development. In this study, we used zebrafish to investigate the developmental and cardiac toxicity of PND. We exposed the zebrafish embryos with a serial of concentrations at 3, 4, and 5 mg/L at 5.5-72 h post-fertilization (hpf). We found that PND exposure can reduce the heart rate, survival rate, and body length of zebrafish embryos. Furthermore, we identified many malformations including pericardial and yolk sac edema, spinal deformity, and cardiac looping abnormality. In addition, PND increased the expression of reactive oxygen species and malondialdehyde and reduced the activity of superoxide dismutase (Antioxidant enzymes); We examined the expression of cardiac development-related genes and the apoptosis markers, and found changes of the following marker: vmhc, nppa, tbx5a, nkx2.5, gata4, tbx2b and FoxO1, bax, bcl-2, p53, casp-9, casp-3. Our data showed that activation of Wnt pathway can rescue the cardiac abnormalities caused by PND. Our results provided new evidence for the toxicity of PND and suggested that the PND residual should be treated as a hazard in the environment.",Ecotoxicology and Environmental Safety,10.1016/j.ecoenv.2021.112514,1090-2414,Ecotoxicol Environ Saf,eng,PMID: 34280841,112514,PubMed,Cardiac toxicity assessment of pendimethalin in zebrafish embryos,222,"Meng, Yunlong; Zhong, Keyuan; Chen, Suping; Huang, Yong; Wei, You; Wu, Juan; Liu, Juan; Xu, Zhaopeng; Guo, Jing; Liu, Fasheng; Lu, Huiqiang",NA,NA,NA,2021,Meng,Meng et al. 2021
ED,edema,"24, 48, 72",Pendimathalin,NA,WT/ Mut,article-journal,"Pendimethalin (PND) is one of the best sellers of selective herbicide in the world and has been frequently detected in the water. However, little is known about its effects on cardiac development. In this study, we used zebrafish to investigate the developmental and cardiac toxicity of PND. We exposed the zebrafish embryos with a serial of concentrations at 3, 4, and 5 mg/L at 5.5-72 h post-fertilization (hpf). We found that PND exposure can reduce the heart rate, survival rate, and body length of zebrafish embryos. Furthermore, we identified many malformations including pericardial and yolk sac edema, spinal deformity, and cardiac looping abnormality. In addition, PND increased the expression of reactive oxygen species and malondialdehyde and reduced the activity of superoxide dismutase (Antioxidant enzymes); We examined the expression of cardiac development-related genes and the apoptosis markers, and found changes of the following marker: vmhc, nppa, tbx5a, nkx2.5, gata4, tbx2b and FoxO1, bax, bcl-2, p53, casp-9, casp-3. Our data showed that activation of Wnt pathway can rescue the cardiac abnormalities caused by PND. Our results provided new evidence for the toxicity of PND and suggested that the PND residual should be treated as a hazard in the environment.",Ecotoxicology and Environmental Safety,10.1016/j.ecoenv.2021.112514,1090-2414,Ecotoxicol Environ Saf,eng,PMID: 34280841,112514,PubMed,Cardiac toxicity assessment of pendimethalin in zebrafish embryos,222,"Meng, Yunlong; Zhong, Keyuan; Chen, Suping; Huang, Yong; Wei, You; Wu, Juan; Liu, Juan; Xu, Zhaopeng; Guo, Jing; Liu, Fasheng; Lu, Huiqiang",NA,NA,NA,2021,Meng,Meng et al. 2021
GR,gene regulation,"24, 48, 72",Pendimathalin,NA,WT/ Mut,article-journal,"Pendimethalin (PND) is one of the best sellers of selective herbicide in the world and has been frequently detected in the water. However, little is known about its effects on cardiac development. In this study, we used zebrafish to investigate the developmental and cardiac toxicity of PND. We exposed the zebrafish embryos with a serial of concentrations at 3, 4, and 5 mg/L at 5.5-72 h post-fertilization (hpf). We found that PND exposure can reduce the heart rate, survival rate, and body length of zebrafish embryos. Furthermore, we identified many malformations including pericardial and yolk sac edema, spinal deformity, and cardiac looping abnormality. In addition, PND increased the expression of reactive oxygen species and malondialdehyde and reduced the activity of superoxide dismutase (Antioxidant enzymes); We examined the expression of cardiac development-related genes and the apoptosis markers, and found changes of the following marker: vmhc, nppa, tbx5a, nkx2.5, gata4, tbx2b and FoxO1, bax, bcl-2, p53, casp-9, casp-3. Our data showed that activation of Wnt pathway can rescue the cardiac abnormalities caused by PND. Our results provided new evidence for the toxicity of PND and suggested that the PND residual should be treated as a hazard in the environment.",Ecotoxicology and Environmental Safety,10.1016/j.ecoenv.2021.112514,1090-2414,Ecotoxicol Environ Saf,eng,PMID: 34280841,112514,PubMed,Cardiac toxicity assessment of pendimethalin in zebrafish embryos,222,"Meng, Yunlong; Zhong, Keyuan; Chen, Suping; Huang, Yong; Wei, You; Wu, Juan; Liu, Juan; Xu, Zhaopeng; Guo, Jing; Liu, Fasheng; Lu, Huiqiang",NA,NA,NA,2021,Meng,Meng et al. 2021
MA,malformation,"8, 16, 24, 32, 40, 48, 56, 64, 72, 80, 88, 96, 104, 112, 120",Ethanol,NA,WT,article-journal,"INTRODUCTION: Embryonic exposure to ethanol leads to a condition of physical, behavioral, and cognitive deficiencies named fetal alcohol spectrum disorders (FASD). The most severe variations are in fetal alcohol syndrome (FAS), which is easier to diagnose and not studied in animal models. On the other side, the pFAS (partial fetal alcohol syndrome) includes cases of alcohol-related congenital disabilities and neurodevelopmental disorder with an inconclusive diagnosis. In recent years, the zebrafish has become a valuable model to study FASD and its variations.
METHODS: This study characterizes the zebrafish embryonic and larval development after low and moderate ethanol concentration exposure. Fish eggs were exposed to 0.0%, 0.25%, 0.5%, and 1.0% ethanol at 24 hr postfertilization, and embryonic development was observed every 8 hr up to 120 hpf. It evaluated movements, phenotypic abnormalities, hatching, cardiac function and heartbeat frequency, larvae length at 120 hpf, and the apoptotic cells' fluorescence stained with acridine orange.
RESULTS: Embryonic exposure to 0.5% and 1% ethanol presented reduced body size, decreased heartbeat rate, higher numbers of apoptotic cells, and hatching time differences.
CONCLUSIONS: Our results suggest any ethanol exposure during embryogenesis can be harmful and reinforces zebrafish as a suitable model for fetal alcohol spectrum disorders (FASD).",Brain and Behavior,10.1002/brb3.2062,2162-3279,Brain Behav,eng,"PMID: 33939334
PMCID: PMC8213935",e02062,PubMed,Embryonic ethanol exposure on zebrafish early development,11,"Pinheiro-da-Silva, Jaquelinne; Luchiari, Ana Carolina",NA,6,NA,2021,Pinheiro,Pinheiro et al. 2021
HE,heart,"8, 16, 24, 32, 40, 48, 56, 64, 72, 80, 88, 96, 104, 112, 120",Ethanol,NA,WT,article-journal,"INTRODUCTION: Embryonic exposure to ethanol leads to a condition of physical, behavioral, and cognitive deficiencies named fetal alcohol spectrum disorders (FASD). The most severe variations are in fetal alcohol syndrome (FAS), which is easier to diagnose and not studied in animal models. On the other side, the pFAS (partial fetal alcohol syndrome) includes cases of alcohol-related congenital disabilities and neurodevelopmental disorder with an inconclusive diagnosis. In recent years, the zebrafish has become a valuable model to study FASD and its variations.
METHODS: This study characterizes the zebrafish embryonic and larval development after low and moderate ethanol concentration exposure. Fish eggs were exposed to 0.0%, 0.25%, 0.5%, and 1.0% ethanol at 24 hr postfertilization, and embryonic development was observed every 8 hr up to 120 hpf. It evaluated movements, phenotypic abnormalities, hatching, cardiac function and heartbeat frequency, larvae length at 120 hpf, and the apoptotic cells' fluorescence stained with acridine orange.
RESULTS: Embryonic exposure to 0.5% and 1% ethanol presented reduced body size, decreased heartbeat rate, higher numbers of apoptotic cells, and hatching time differences.
CONCLUSIONS: Our results suggest any ethanol exposure during embryogenesis can be harmful and reinforces zebrafish as a suitable model for fetal alcohol spectrum disorders (FASD).",Brain and Behavior,10.1002/brb3.2062,2162-3279,Brain Behav,eng,"PMID: 33939334
PMCID: PMC8213935",e02062,PubMed,Embryonic ethanol exposure on zebrafish early development,11,"Pinheiro-da-Silva, Jaquelinne; Luchiari, Ana Carolina",NA,6,NA,2021,Pinheiro,Pinheiro et al. 2021
CO,coagulated,"8, 16, 24, 32, 40, 48, 56, 64, 72, 80, 88, 96, 104, 112, 120",Ethanol,NA,WT,article-journal,"INTRODUCTION: Embryonic exposure to ethanol leads to a condition of physical, behavioral, and cognitive deficiencies named fetal alcohol spectrum disorders (FASD). The most severe variations are in fetal alcohol syndrome (FAS), which is easier to diagnose and not studied in animal models. On the other side, the pFAS (partial fetal alcohol syndrome) includes cases of alcohol-related congenital disabilities and neurodevelopmental disorder with an inconclusive diagnosis. In recent years, the zebrafish has become a valuable model to study FASD and its variations.
METHODS: This study characterizes the zebrafish embryonic and larval development after low and moderate ethanol concentration exposure. Fish eggs were exposed to 0.0%, 0.25%, 0.5%, and 1.0% ethanol at 24 hr postfertilization, and embryonic development was observed every 8 hr up to 120 hpf. It evaluated movements, phenotypic abnormalities, hatching, cardiac function and heartbeat frequency, larvae length at 120 hpf, and the apoptotic cells' fluorescence stained with acridine orange.
RESULTS: Embryonic exposure to 0.5% and 1% ethanol presented reduced body size, decreased heartbeat rate, higher numbers of apoptotic cells, and hatching time differences.
CONCLUSIONS: Our results suggest any ethanol exposure during embryogenesis can be harmful and reinforces zebrafish as a suitable model for fetal alcohol spectrum disorders (FASD).",Brain and Behavior,10.1002/brb3.2062,2162-3279,Brain Behav,eng,"PMID: 33939334
PMCID: PMC8213935",e02062,PubMed,Embryonic ethanol exposure on zebrafish early development,11,"Pinheiro-da-Silva, Jaquelinne; Luchiari, Ana Carolina",NA,6,NA,2021,Pinheiro,Pinheiro et al. 2021
DD,developmental delay,"8, 16, 24, 32, 40, 48, 56, 64, 72, 80, 88, 96, 104, 112, 120",Ethanol,NA,WT,article-journal,"INTRODUCTION: Embryonic exposure to ethanol leads to a condition of physical, behavioral, and cognitive deficiencies named fetal alcohol spectrum disorders (FASD). The most severe variations are in fetal alcohol syndrome (FAS), which is easier to diagnose and not studied in animal models. On the other side, the pFAS (partial fetal alcohol syndrome) includes cases of alcohol-related congenital disabilities and neurodevelopmental disorder with an inconclusive diagnosis. In recent years, the zebrafish has become a valuable model to study FASD and its variations.
METHODS: This study characterizes the zebrafish embryonic and larval development after low and moderate ethanol concentration exposure. Fish eggs were exposed to 0.0%, 0.25%, 0.5%, and 1.0% ethanol at 24 hr postfertilization, and embryonic development was observed every 8 hr up to 120 hpf. It evaluated movements, phenotypic abnormalities, hatching, cardiac function and heartbeat frequency, larvae length at 120 hpf, and the apoptotic cells' fluorescence stained with acridine orange.
RESULTS: Embryonic exposure to 0.5% and 1% ethanol presented reduced body size, decreased heartbeat rate, higher numbers of apoptotic cells, and hatching time differences.
CONCLUSIONS: Our results suggest any ethanol exposure during embryogenesis can be harmful and reinforces zebrafish as a suitable model for fetal alcohol spectrum disorders (FASD).",Brain and Behavior,10.1002/brb3.2062,2162-3279,Brain Behav,eng,"PMID: 33939334
PMCID: PMC8213935",e02062,PubMed,Embryonic ethanol exposure on zebrafish early development,11,"Pinheiro-da-Silva, Jaquelinne; Luchiari, Ana Carolina",NA,6,NA,2021,Pinheiro,Pinheiro et al. 2021
ED,edema,"8, 16, 24, 32, 40, 48, 56, 64, 72, 80, 88, 96, 104, 112, 120",Ethanol,NA,WT,article-journal,"INTRODUCTION: Embryonic exposure to ethanol leads to a condition of physical, behavioral, and cognitive deficiencies named fetal alcohol spectrum disorders (FASD). The most severe variations are in fetal alcohol syndrome (FAS), which is easier to diagnose and not studied in animal models. On the other side, the pFAS (partial fetal alcohol syndrome) includes cases of alcohol-related congenital disabilities and neurodevelopmental disorder with an inconclusive diagnosis. In recent years, the zebrafish has become a valuable model to study FASD and its variations.
METHODS: This study characterizes the zebrafish embryonic and larval development after low and moderate ethanol concentration exposure. Fish eggs were exposed to 0.0%, 0.25%, 0.5%, and 1.0% ethanol at 24 hr postfertilization, and embryonic development was observed every 8 hr up to 120 hpf. It evaluated movements, phenotypic abnormalities, hatching, cardiac function and heartbeat frequency, larvae length at 120 hpf, and the apoptotic cells' fluorescence stained with acridine orange.
RESULTS: Embryonic exposure to 0.5% and 1% ethanol presented reduced body size, decreased heartbeat rate, higher numbers of apoptotic cells, and hatching time differences.
CONCLUSIONS: Our results suggest any ethanol exposure during embryogenesis can be harmful and reinforces zebrafish as a suitable model for fetal alcohol spectrum disorders (FASD).",Brain and Behavior,10.1002/brb3.2062,2162-3279,Brain Behav,eng,"PMID: 33939334
PMCID: PMC8213935",e02062,PubMed,Embryonic ethanol exposure on zebrafish early development,11,"Pinheiro-da-Silva, Jaquelinne; Luchiari, Ana Carolina",NA,6,NA,2021,Pinheiro,Pinheiro et al. 2021
AT,abnormal tail effects,"8, 16, 24, 32, 40, 48, 56, 64, 72, 80, 88, 96, 104, 112, 120",Ethanol,NA,WT,article-journal,"INTRODUCTION: Embryonic exposure to ethanol leads to a condition of physical, behavioral, and cognitive deficiencies named fetal alcohol spectrum disorders (FASD). The most severe variations are in fetal alcohol syndrome (FAS), which is easier to diagnose and not studied in animal models. On the other side, the pFAS (partial fetal alcohol syndrome) includes cases of alcohol-related congenital disabilities and neurodevelopmental disorder with an inconclusive diagnosis. In recent years, the zebrafish has become a valuable model to study FASD and its variations.
METHODS: This study characterizes the zebrafish embryonic and larval development after low and moderate ethanol concentration exposure. Fish eggs were exposed to 0.0%, 0.25%, 0.5%, and 1.0% ethanol at 24 hr postfertilization, and embryonic development was observed every 8 hr up to 120 hpf. It evaluated movements, phenotypic abnormalities, hatching, cardiac function and heartbeat frequency, larvae length at 120 hpf, and the apoptotic cells' fluorescence stained with acridine orange.
RESULTS: Embryonic exposure to 0.5% and 1% ethanol presented reduced body size, decreased heartbeat rate, higher numbers of apoptotic cells, and hatching time differences.
CONCLUSIONS: Our results suggest any ethanol exposure during embryogenesis can be harmful and reinforces zebrafish as a suitable model for fetal alcohol spectrum disorders (FASD).",Brain and Behavior,10.1002/brb3.2062,2162-3279,Brain Behav,eng,"PMID: 33939334
PMCID: PMC8213935",e02062,PubMed,Embryonic ethanol exposure on zebrafish early development,11,"Pinheiro-da-Silva, Jaquelinne; Luchiari, Ana Carolina",NA,6,NA,2021,Pinheiro,Pinheiro et al. 2021
ND,neuronal defects,"24, 48",Ethanol,NA,Mut,article-journal,"BACKGROUND: Embryonic ethanol (EtOH) exposure is known to increase alcohol drinking later in life and have long-term effects on neurochemical systems in the brain. With zebrafish having marked advantages for elucidating neural mechanisms underlying brain disorders, we recently tested and showed in these fish, similar to rodents, that low-dose embryonic EtOH stimulates voluntary consumption of EtOH while increasing expression of hypocretin/orexin (hcrt) neurons, a neuropeptide that promotes consummatory and reward-related behaviors. The goal of the present study was to characterize how embryonic EtOH affects early development of the hcrt system and produces persistent changes at older ages that may contribute to this increase in EtOH consumption.
METHODS: We utilized live imaging and Imaris software to investigate how low-dose embryonic EtOH (0.5%), administered from 22 to 24 hours postfertilization, affects specific properties of hcrt neurons in hcrt:EGFP transgenic zebrafish at different ages.
RESULTS: Time-lapse imaging from 24 to 28 hpf showed that embryonic EtOH increased the number of hcrt neurons, reduced the speed, straightness, and displacement of their migratory paths, and altered their direction early in development. At older ages up to 6 dpf, the embryonic EtOH-induced increase in hcrt neurons was persistent, and the neurons became more widely dispersed. These effects of embryonic EtOH were found to be asymmetric, occurring predominantly on the left side of the brain, and at 6 dpf, they resulted in marked changes in the anatomical location of the hcrt neurons, with some detected outside their normal position in the anterior hypothalamus again primarily on the left side.
CONCLUSIONS: Our findings demonstrate that low-dose embryonic EtOH has diverse, persistent, and asymmetric effects on the early development of hypothalamic hcrt neurons, which lead to abnormalities in their ultimate location that may contribute to behavioral disturbances, including an increase in EtOH consumption.","Alcoholism, Clinical and Experimental Research",10.1111/acer.14126,1530-0277,Alcohol Clin Exp Res,eng,"PMID: 31206717
PMCID: PMC6677602",1702-1713,PubMed,"Embryonic Ethanol Exposure Affects the Early Development, Migration, and Location of Hypocretin/Orexin Neurons in Zebrafish",43,"Collier, Adam D.; Halkina, Viktoriya; Min, Soe S.; Roberts, Mia Y.; Campbell, Samantha D.; Camidge, Kaylin; Leibowitz, Sarah F.",NA,8,NA,2019,Collier,Collier et al. 2019
MR,mortality rate,"24, 36, 120",Ethanol,NA,WT,article-journal,"Alcohol intake can cause a wide range of visual system abnormalities. In this study, we characterized how ethanol affects the growth, external morphology and locomotion of zebrafish, particularly with regard to retinal development. Zebrafish embryos were divided into 5 groups and put into hatching liquid for 6 hours. The embryos from 4 groups were treated with varying concentrations of ethanol (0.5%, 1.5%, 2.5% and 3% by volume) from 6 to 24 hours post-fertilization. The toxic effects of ethanol on embryonic development were assessed by mortality, hatching rate and morphologic deformity. The effects of ethanol on locomotive activity were assessed by autonomous motion detection and swimming behavior analysis. The effects of ethanol on retinal morphology were assessed by histologic, immunohistochemical and electron microscopy analyses. Ethanol treatment increased the mortality and induced growth retardation in zebrafish larvae. The locomotive activities of zebrafish embryos/larvae were impeded by exposure to higher (1.5% and 2.5%) concentrations of ethanol. Embryos exposed to higher levels of ethanol at the early developmental stage had a reduction in eye size. The ethanol treatment disrupts the architecture of the retina and reduces retinal size. Embryos exposed to 2.5% concentration of ethanol had morphologic abnormalities of the photoreceptors. Ethanol exposure also inhibited retinal cell differentiation and proliferation, but did not affect apical epithelial polarity. These findings suggest that ethanol affects the growth and external morphology of zebrafish, and higher levels of ethanol exposure can cause defects of locomotor activity and photoreceptor development.",Alternative Therapies in Health and Medicine,NA,1078-6791,Altern Ther Health Med,eng,PMID: 34582364,120-128,PubMed,"Effects of Embryonic Exposure to Ethanol on Zebrafish Survival, Growth Pattern, Locomotor Activity and Retinal Development",27,"Fu, Jinling; Han, Ning; Jiao, Jingxue; Shi, Guang",NA,5,NA,2021,Fu,Fu et al. 2021
DD,developmental delay,"24, 36, 120",Ethanol,NA,WT,article-journal,"Alcohol intake can cause a wide range of visual system abnormalities. In this study, we characterized how ethanol affects the growth, external morphology and locomotion of zebrafish, particularly with regard to retinal development. Zebrafish embryos were divided into 5 groups and put into hatching liquid for 6 hours. The embryos from 4 groups were treated with varying concentrations of ethanol (0.5%, 1.5%, 2.5% and 3% by volume) from 6 to 24 hours post-fertilization. The toxic effects of ethanol on embryonic development were assessed by mortality, hatching rate and morphologic deformity. The effects of ethanol on locomotive activity were assessed by autonomous motion detection and swimming behavior analysis. The effects of ethanol on retinal morphology were assessed by histologic, immunohistochemical and electron microscopy analyses. Ethanol treatment increased the mortality and induced growth retardation in zebrafish larvae. The locomotive activities of zebrafish embryos/larvae were impeded by exposure to higher (1.5% and 2.5%) concentrations of ethanol. Embryos exposed to higher levels of ethanol at the early developmental stage had a reduction in eye size. The ethanol treatment disrupts the architecture of the retina and reduces retinal size. Embryos exposed to 2.5% concentration of ethanol had morphologic abnormalities of the photoreceptors. Ethanol exposure also inhibited retinal cell differentiation and proliferation, but did not affect apical epithelial polarity. These findings suggest that ethanol affects the growth and external morphology of zebrafish, and higher levels of ethanol exposure can cause defects of locomotor activity and photoreceptor development.",Alternative Therapies in Health and Medicine,NA,1078-6791,Altern Ther Health Med,eng,PMID: 34582364,120-128,PubMed,"Effects of Embryonic Exposure to Ethanol on Zebrafish Survival, Growth Pattern, Locomotor Activity and Retinal Development",27,"Fu, Jinling; Han, Ning; Jiao, Jingxue; Shi, Guang",NA,5,NA,2021,Fu,Fu et al. 2021
AB,abnormal behavior,"24, 36, 120",Ethanol,NA,WT,article-journal,"Alcohol intake can cause a wide range of visual system abnormalities. In this study, we characterized how ethanol affects the growth, external morphology and locomotion of zebrafish, particularly with regard to retinal development. Zebrafish embryos were divided into 5 groups and put into hatching liquid for 6 hours. The embryos from 4 groups were treated with varying concentrations of ethanol (0.5%, 1.5%, 2.5% and 3% by volume) from 6 to 24 hours post-fertilization. The toxic effects of ethanol on embryonic development were assessed by mortality, hatching rate and morphologic deformity. The effects of ethanol on locomotive activity were assessed by autonomous motion detection and swimming behavior analysis. The effects of ethanol on retinal morphology were assessed by histologic, immunohistochemical and electron microscopy analyses. Ethanol treatment increased the mortality and induced growth retardation in zebrafish larvae. The locomotive activities of zebrafish embryos/larvae were impeded by exposure to higher (1.5% and 2.5%) concentrations of ethanol. Embryos exposed to higher levels of ethanol at the early developmental stage had a reduction in eye size. The ethanol treatment disrupts the architecture of the retina and reduces retinal size. Embryos exposed to 2.5% concentration of ethanol had morphologic abnormalities of the photoreceptors. Ethanol exposure also inhibited retinal cell differentiation and proliferation, but did not affect apical epithelial polarity. These findings suggest that ethanol affects the growth and external morphology of zebrafish, and higher levels of ethanol exposure can cause defects of locomotor activity and photoreceptor development.",Alternative Therapies in Health and Medicine,NA,1078-6791,Altern Ther Health Med,eng,PMID: 34582364,120-128,PubMed,"Effects of Embryonic Exposure to Ethanol on Zebrafish Survival, Growth Pattern, Locomotor Activity and Retinal Development",27,"Fu, Jinling; Han, Ning; Jiao, Jingxue; Shi, Guang",NA,5,NA,2021,Fu,Fu et al. 2021
AE,abnormal eye,"24, 36, 120",Ethanol,NA,WT,article-journal,"Alcohol intake can cause a wide range of visual system abnormalities. In this study, we characterized how ethanol affects the growth, external morphology and locomotion of zebrafish, particularly with regard to retinal development. Zebrafish embryos were divided into 5 groups and put into hatching liquid for 6 hours. The embryos from 4 groups were treated with varying concentrations of ethanol (0.5%, 1.5%, 2.5% and 3% by volume) from 6 to 24 hours post-fertilization. The toxic effects of ethanol on embryonic development were assessed by mortality, hatching rate and morphologic deformity. The effects of ethanol on locomotive activity were assessed by autonomous motion detection and swimming behavior analysis. The effects of ethanol on retinal morphology were assessed by histologic, immunohistochemical and electron microscopy analyses. Ethanol treatment increased the mortality and induced growth retardation in zebrafish larvae. The locomotive activities of zebrafish embryos/larvae were impeded by exposure to higher (1.5% and 2.5%) concentrations of ethanol. Embryos exposed to higher levels of ethanol at the early developmental stage had a reduction in eye size. The ethanol treatment disrupts the architecture of the retina and reduces retinal size. Embryos exposed to 2.5% concentration of ethanol had morphologic abnormalities of the photoreceptors. Ethanol exposure also inhibited retinal cell differentiation and proliferation, but did not affect apical epithelial polarity. These findings suggest that ethanol affects the growth and external morphology of zebrafish, and higher levels of ethanol exposure can cause defects of locomotor activity and photoreceptor development.",Alternative Therapies in Health and Medicine,NA,1078-6791,Altern Ther Health Med,eng,PMID: 34582364,120-128,PubMed,"Effects of Embryonic Exposure to Ethanol on Zebrafish Survival, Growth Pattern, Locomotor Activity and Retinal Development",27,"Fu, Jinling; Han, Ning; Jiao, Jingxue; Shi, Guang",NA,5,NA,2021,Fu,Fu et al. 2021
AH,abnormal hatching,"24, 36, 120",Ethanol,NA,WT,article-journal,"Alcohol intake can cause a wide range of visual system abnormalities. In this study, we characterized how ethanol affects the growth, external morphology and locomotion of zebrafish, particularly with regard to retinal development. Zebrafish embryos were divided into 5 groups and put into hatching liquid for 6 hours. The embryos from 4 groups were treated with varying concentrations of ethanol (0.5%, 1.5%, 2.5% and 3% by volume) from 6 to 24 hours post-fertilization. The toxic effects of ethanol on embryonic development were assessed by mortality, hatching rate and morphologic deformity. The effects of ethanol on locomotive activity were assessed by autonomous motion detection and swimming behavior analysis. The effects of ethanol on retinal morphology were assessed by histologic, immunohistochemical and electron microscopy analyses. Ethanol treatment increased the mortality and induced growth retardation in zebrafish larvae. The locomotive activities of zebrafish embryos/larvae were impeded by exposure to higher (1.5% and 2.5%) concentrations of ethanol. Embryos exposed to higher levels of ethanol at the early developmental stage had a reduction in eye size. The ethanol treatment disrupts the architecture of the retina and reduces retinal size. Embryos exposed to 2.5% concentration of ethanol had morphologic abnormalities of the photoreceptors. Ethanol exposure also inhibited retinal cell differentiation and proliferation, but did not affect apical epithelial polarity. These findings suggest that ethanol affects the growth and external morphology of zebrafish, and higher levels of ethanol exposure can cause defects of locomotor activity and photoreceptor development.",Alternative Therapies in Health and Medicine,NA,1078-6791,Altern Ther Health Med,eng,PMID: 34582364,120-128,PubMed,"Effects of Embryonic Exposure to Ethanol on Zebrafish Survival, Growth Pattern, Locomotor Activity and Retinal Development",27,"Fu, Jinling; Han, Ning; Jiao, Jingxue; Shi, Guang",NA,5,NA,2021,Fu,Fu et al. 2021
ED,edema,"48, 120",Carbamazepine,NA,WT,article-journal,"Toxicometabolomics and biotransformation product (bioTP) elucidation were carried out in single zebrafish (ZF) embryos exposed to carbamazepine (CBZ). Exposures were conducted in 96-well plates containing six CBZ concentrations ranging from 0.5 μg/L to 50 mg/L (n = 12 embryos per dose). In the 50 mg/L dose group, 33% of embryos developed edema during the exposure (120 hpf), while hatching was significantly delayed in three of the lower-dose groups (0.46, 3.85, and 445 μg/L) compared to the control at 48 hpf. Toxicometabolomic analysis together with random forest modeling revealed a total of 80 significantly affected metabolites (22 identified via targeted lipidomics and 58 via nontarget analysis). The wide range of doses enabled the observation of both monotonic and nonmonotonic dose responses in the metabolome, which ultimately produced a unique and comprehensive biochemical picture that aligns with existing knowledge on the mode of action of CBZ. The combination of high dose exposures and apical endpoint assessment in single embryos also enabled hypothesis generation regarding the target organ for the morphologically altering insult. In addition, two CBZ bioTPs were identified without additional exposure experiments. Overall, this work showcases the potential of toxicometabolomics and bioTP determination in single ZF embryos for rapid and comprehensive chemical hazard assessment.",Chemical Research in Toxicology,10.1021/acs.chemrestox.1c00335,1520-5010,Chem Res Toxicol,eng,"PMID: 35166526
PMCID: PMC8941598",431-439,PubMed,Toxicometabolomics and Biotransformation Product Elucidation in Single Zebrafish Embryos Exposed to Carbamazepine from Environmentally-Relevant to Morphologically Altering Doses,35,"Ribbenstedt, Anton; Posselt, Malte; Benskin, Jonathan P.",NA,3,NA,2022,Ribbenstedt,Ribbenstedt et al. 2022
AH,abnormal hatching,"48, 120",Carbamazepine,NA,WT,article-journal,"Toxicometabolomics and biotransformation product (bioTP) elucidation were carried out in single zebrafish (ZF) embryos exposed to carbamazepine (CBZ). Exposures were conducted in 96-well plates containing six CBZ concentrations ranging from 0.5 μg/L to 50 mg/L (n = 12 embryos per dose). In the 50 mg/L dose group, 33% of embryos developed edema during the exposure (120 hpf), while hatching was significantly delayed in three of the lower-dose groups (0.46, 3.85, and 445 μg/L) compared to the control at 48 hpf. Toxicometabolomic analysis together with random forest modeling revealed a total of 80 significantly affected metabolites (22 identified via targeted lipidomics and 58 via nontarget analysis). The wide range of doses enabled the observation of both monotonic and nonmonotonic dose responses in the metabolome, which ultimately produced a unique and comprehensive biochemical picture that aligns with existing knowledge on the mode of action of CBZ. The combination of high dose exposures and apical endpoint assessment in single embryos also enabled hypothesis generation regarding the target organ for the morphologically altering insult. In addition, two CBZ bioTPs were identified without additional exposure experiments. Overall, this work showcases the potential of toxicometabolomics and bioTP determination in single ZF embryos for rapid and comprehensive chemical hazard assessment.",Chemical Research in Toxicology,10.1021/acs.chemrestox.1c00335,1520-5010,Chem Res Toxicol,eng,"PMID: 35166526
PMCID: PMC8941598",431-439,PubMed,Toxicometabolomics and Biotransformation Product Elucidation in Single Zebrafish Embryos Exposed to Carbamazepine from Environmentally-Relevant to Morphologically Altering Doses,35,"Ribbenstedt, Anton; Posselt, Malte; Benskin, Jonathan P.",NA,3,NA,2022,Ribbenstedt,Ribbenstedt et al. 2022
GR,gene regulation,"11, 14, 18, 21, 24",Sodium Metam,NA,WT/ Mut,article-journal,"Exposures to sodium metam (NaM) within the developmental period of somitogenesis (10- to 18-h postfertilization [hpf]) results in easily detectable distortions of the notochord by 24 hpf in the developing zebrafish. We hypothesized that NaM-induced transcriptional changes during somitogenesis would reveal the major molecular targets in the zebrafish embryo. Embryos were exposed to NaM beginning at 4 hpf (1000 cells) and total RNA was isolated from embryos at the 3 somite (11 hpf), 10 somite (14 hpf), 18 somite (18 hpf), and larval (24 hpf) stages of development. Using the Affymetrix zebrafish gene array we observed relatively few mRNAs differentially regulated at least twofold at each time point (11 hpf, 101 genes; 14 hpf, 151; 18 hpf, 154; 24 hpf, 33). The transcriptional profiles reveal neurodevelopment and myogenesis as the two primary targets of NaM developmental exposure. Quantitative PCR of several muscle and neuronal genes confirmed the array response. We also followed the structural development of the peripheral nervous system under NaM exposure using antibodies against neuronal structural proteins. Although there was no change in the onset of antibody staining, profound alterations became apparent during the period in which the notochord becomes distorted (> 18 hpf). Motor neuron development observed with the Tg(NBT:MAPT-GFP)zc1 transgenic zebrafish and a primary motor neuron specific antibody showed similar timing in the structural alterations observed in these cell types. Further study of the interactions of dithiocarbamates with the regulatory elements of fast muscle development and neurodevelopment is warranted.",Toxicological Sciences: An Official Journal of the Society of Toxicology,10.1093/toxsci/kfn145,1096-0929,Toxicol Sci,eng,"PMID: 18648088
PMCID: PMC3272709",103-112,PubMed,Exposure to sodium metam during zebrafish somitogenesis results in early transcriptional indicators of the ensuing neuronal and muscular dysfunction,106,"Tilton, Fred; Tanguay, Robert L.",NA,1,NA,2008,Tilton,Tilton et al. 2008
MR,mortality rate,"48, 72, 96, 168",Pendimethalin,NA,WT,article-journal,"Pendimethalin is a dinitroaniline herbicide used to control broadleaf weeds by inhibiting the formation of microtubules during cell division. Its use on a variety of crops leads to its potential entry into aquatic environments, but little is known about its sub-lethal toxicity to early developmental stages of aquatic vertebrates. To address this knowledge gap, we assessed the toxicity of pendimethalin to zebrafish embryos and larvae by measuring mortality, developmental abnormalities, oxidative respiration, reactive oxygen species, gene expression, and locomotor activity following exposure to the herbicide throughout early development. Embryos at ~6 h post-fertilization (hpf) were exposed to either a solvent control (0.1% DMSO, v/v), embryo rearing medium (ERM), or one dose of either 1, 2.5, 5, or 25 μM pendimethalin for up to 7-days post fertilization depending on the bioassay. Exposure to 25 μM pendimethalin resulted in high prevalence of spinal curvature, tail malformations, pericardial edema, and yolk sac edema at 4 dpf, while exposure to 5 μM pendimethalin induced pericardial edema and lordosis in the fish exposed over 7 dpf. Exposure to pendimethalin up to 5 μM did not negatively impact oxidative respiration (e.g., basal respiration, oligomycin-induced ATP production) in embryos following a 24-h exposure. Pendimethalin did not induce reactive oxygen species at concentrations of 1-5 μM. Levels of transcripts associated with oxidative respiration and damage response were altered in 7d-larvae; cox1 mRNA was increased in larvae fish exposed to 1 μM while cox5a1 and sod2 mRNA were decreased with 2.5 μM exposure. The Visual Motor Response (VMR) test for light-dark response revealed that larval activity in the dark period was reduced for zebrafish exposed to >1 μM pendimethalin compared to ERM and DMSO solvent control groups. These data inform on the sub-lethal toxicity of pendimethalin to early stages of fish embryos and larvae.",Neurotoxicology and Teratology,10.1016/j.ntt.2021.107051,1872-9738,Neurotoxicol Teratol,eng,PMID: 34813896,107051,PubMed,Assessing sub-lethal effects of the dinitroaniline herbicide pendimethalin in zebrafish embryos/larvae (Danio rerio),89,"Wang, Shuo; Lopez, Sofia; El Ahmadie, Nader; Wengrovitz, Andrew S.; Ganter, Jade; Zhao, Yuan Hui; Souders, Christopher L.; Martyniuk, Christopher J.",NA,NA,NA,2022,Wang,Wang et al. 2022
MA,malformation,"48, 72, 96, 168",Pendimethalin,NA,WT,article-journal,"Pendimethalin is a dinitroaniline herbicide used to control broadleaf weeds by inhibiting the formation of microtubules during cell division. Its use on a variety of crops leads to its potential entry into aquatic environments, but little is known about its sub-lethal toxicity to early developmental stages of aquatic vertebrates. To address this knowledge gap, we assessed the toxicity of pendimethalin to zebrafish embryos and larvae by measuring mortality, developmental abnormalities, oxidative respiration, reactive oxygen species, gene expression, and locomotor activity following exposure to the herbicide throughout early development. Embryos at ~6 h post-fertilization (hpf) were exposed to either a solvent control (0.1% DMSO, v/v), embryo rearing medium (ERM), or one dose of either 1, 2.5, 5, or 25 μM pendimethalin for up to 7-days post fertilization depending on the bioassay. Exposure to 25 μM pendimethalin resulted in high prevalence of spinal curvature, tail malformations, pericardial edema, and yolk sac edema at 4 dpf, while exposure to 5 μM pendimethalin induced pericardial edema and lordosis in the fish exposed over 7 dpf. Exposure to pendimethalin up to 5 μM did not negatively impact oxidative respiration (e.g., basal respiration, oligomycin-induced ATP production) in embryos following a 24-h exposure. Pendimethalin did not induce reactive oxygen species at concentrations of 1-5 μM. Levels of transcripts associated with oxidative respiration and damage response were altered in 7d-larvae; cox1 mRNA was increased in larvae fish exposed to 1 μM while cox5a1 and sod2 mRNA were decreased with 2.5 μM exposure. The Visual Motor Response (VMR) test for light-dark response revealed that larval activity in the dark period was reduced for zebrafish exposed to >1 μM pendimethalin compared to ERM and DMSO solvent control groups. These data inform on the sub-lethal toxicity of pendimethalin to early stages of fish embryos and larvae.",Neurotoxicology and Teratology,10.1016/j.ntt.2021.107051,1872-9738,Neurotoxicol Teratol,eng,PMID: 34813896,107051,PubMed,Assessing sub-lethal effects of the dinitroaniline herbicide pendimethalin in zebrafish embryos/larvae (Danio rerio),89,"Wang, Shuo; Lopez, Sofia; El Ahmadie, Nader; Wengrovitz, Andrew S.; Ganter, Jade; Zhao, Yuan Hui; Souders, Christopher L.; Martyniuk, Christopher J.",NA,NA,NA,2022,Wang,Wang et al. 2022
AT,abnormal tail effects,"48, 72, 96, 168",Pendimethalin,NA,WT,article-journal,"Pendimethalin is a dinitroaniline herbicide used to control broadleaf weeds by inhibiting the formation of microtubules during cell division. Its use on a variety of crops leads to its potential entry into aquatic environments, but little is known about its sub-lethal toxicity to early developmental stages of aquatic vertebrates. To address this knowledge gap, we assessed the toxicity of pendimethalin to zebrafish embryos and larvae by measuring mortality, developmental abnormalities, oxidative respiration, reactive oxygen species, gene expression, and locomotor activity following exposure to the herbicide throughout early development. Embryos at ~6 h post-fertilization (hpf) were exposed to either a solvent control (0.1% DMSO, v/v), embryo rearing medium (ERM), or one dose of either 1, 2.5, 5, or 25 μM pendimethalin for up to 7-days post fertilization depending on the bioassay. Exposure to 25 μM pendimethalin resulted in high prevalence of spinal curvature, tail malformations, pericardial edema, and yolk sac edema at 4 dpf, while exposure to 5 μM pendimethalin induced pericardial edema and lordosis in the fish exposed over 7 dpf. Exposure to pendimethalin up to 5 μM did not negatively impact oxidative respiration (e.g., basal respiration, oligomycin-induced ATP production) in embryos following a 24-h exposure. Pendimethalin did not induce reactive oxygen species at concentrations of 1-5 μM. Levels of transcripts associated with oxidative respiration and damage response were altered in 7d-larvae; cox1 mRNA was increased in larvae fish exposed to 1 μM while cox5a1 and sod2 mRNA were decreased with 2.5 μM exposure. The Visual Motor Response (VMR) test for light-dark response revealed that larval activity in the dark period was reduced for zebrafish exposed to >1 μM pendimethalin compared to ERM and DMSO solvent control groups. These data inform on the sub-lethal toxicity of pendimethalin to early stages of fish embryos and larvae.",Neurotoxicology and Teratology,10.1016/j.ntt.2021.107051,1872-9738,Neurotoxicol Teratol,eng,PMID: 34813896,107051,PubMed,Assessing sub-lethal effects of the dinitroaniline herbicide pendimethalin in zebrafish embryos/larvae (Danio rerio),89,"Wang, Shuo; Lopez, Sofia; El Ahmadie, Nader; Wengrovitz, Andrew S.; Ganter, Jade; Zhao, Yuan Hui; Souders, Christopher L.; Martyniuk, Christopher J.",NA,NA,NA,2022,Wang,Wang et al. 2022
ED,edema,"48, 72, 96, 168",Pendimethalin,NA,WT,article-journal,"Pendimethalin is a dinitroaniline herbicide used to control broadleaf weeds by inhibiting the formation of microtubules during cell division. Its use on a variety of crops leads to its potential entry into aquatic environments, but little is known about its sub-lethal toxicity to early developmental stages of aquatic vertebrates. To address this knowledge gap, we assessed the toxicity of pendimethalin to zebrafish embryos and larvae by measuring mortality, developmental abnormalities, oxidative respiration, reactive oxygen species, gene expression, and locomotor activity following exposure to the herbicide throughout early development. Embryos at ~6 h post-fertilization (hpf) were exposed to either a solvent control (0.1% DMSO, v/v), embryo rearing medium (ERM), or one dose of either 1, 2.5, 5, or 25 μM pendimethalin for up to 7-days post fertilization depending on the bioassay. Exposure to 25 μM pendimethalin resulted in high prevalence of spinal curvature, tail malformations, pericardial edema, and yolk sac edema at 4 dpf, while exposure to 5 μM pendimethalin induced pericardial edema and lordosis in the fish exposed over 7 dpf. Exposure to pendimethalin up to 5 μM did not negatively impact oxidative respiration (e.g., basal respiration, oligomycin-induced ATP production) in embryos following a 24-h exposure. Pendimethalin did not induce reactive oxygen species at concentrations of 1-5 μM. Levels of transcripts associated with oxidative respiration and damage response were altered in 7d-larvae; cox1 mRNA was increased in larvae fish exposed to 1 μM while cox5a1 and sod2 mRNA were decreased with 2.5 μM exposure. The Visual Motor Response (VMR) test for light-dark response revealed that larval activity in the dark period was reduced for zebrafish exposed to >1 μM pendimethalin compared to ERM and DMSO solvent control groups. These data inform on the sub-lethal toxicity of pendimethalin to early stages of fish embryos and larvae.",Neurotoxicology and Teratology,10.1016/j.ntt.2021.107051,1872-9738,Neurotoxicol Teratol,eng,PMID: 34813896,107051,PubMed,Assessing sub-lethal effects of the dinitroaniline herbicide pendimethalin in zebrafish embryos/larvae (Danio rerio),89,"Wang, Shuo; Lopez, Sofia; El Ahmadie, Nader; Wengrovitz, Andrew S.; Ganter, Jade; Zhao, Yuan Hui; Souders, Christopher L.; Martyniuk, Christopher J.",NA,NA,NA,2022,Wang,Wang et al. 2022
GR,gene regulation,"48, 72, 96, 168",Pendimethalin,NA,WT,article-journal,"Pendimethalin is a dinitroaniline herbicide used to control broadleaf weeds by inhibiting the formation of microtubules during cell division. Its use on a variety of crops leads to its potential entry into aquatic environments, but little is known about its sub-lethal toxicity to early developmental stages of aquatic vertebrates. To address this knowledge gap, we assessed the toxicity of pendimethalin to zebrafish embryos and larvae by measuring mortality, developmental abnormalities, oxidative respiration, reactive oxygen species, gene expression, and locomotor activity following exposure to the herbicide throughout early development. Embryos at ~6 h post-fertilization (hpf) were exposed to either a solvent control (0.1% DMSO, v/v), embryo rearing medium (ERM), or one dose of either 1, 2.5, 5, or 25 μM pendimethalin for up to 7-days post fertilization depending on the bioassay. Exposure to 25 μM pendimethalin resulted in high prevalence of spinal curvature, tail malformations, pericardial edema, and yolk sac edema at 4 dpf, while exposure to 5 μM pendimethalin induced pericardial edema and lordosis in the fish exposed over 7 dpf. Exposure to pendimethalin up to 5 μM did not negatively impact oxidative respiration (e.g., basal respiration, oligomycin-induced ATP production) in embryos following a 24-h exposure. Pendimethalin did not induce reactive oxygen species at concentrations of 1-5 μM. Levels of transcripts associated with oxidative respiration and damage response were altered in 7d-larvae; cox1 mRNA was increased in larvae fish exposed to 1 μM while cox5a1 and sod2 mRNA were decreased with 2.5 μM exposure. The Visual Motor Response (VMR) test for light-dark response revealed that larval activity in the dark period was reduced for zebrafish exposed to >1 μM pendimethalin compared to ERM and DMSO solvent control groups. These data inform on the sub-lethal toxicity of pendimethalin to early stages of fish embryos and larvae.",Neurotoxicology and Teratology,10.1016/j.ntt.2021.107051,1872-9738,Neurotoxicol Teratol,eng,PMID: 34813896,107051,PubMed,Assessing sub-lethal effects of the dinitroaniline herbicide pendimethalin in zebrafish embryos/larvae (Danio rerio),89,"Wang, Shuo; Lopez, Sofia; El Ahmadie, Nader; Wengrovitz, Andrew S.; Ganter, Jade; Zhao, Yuan Hui; Souders, Christopher L.; Martyniuk, Christopher J.",NA,NA,NA,2022,Wang,Wang et al. 2022
AB,abnormal behavior,"48, 72, 96, 168",Pendimethalin,NA,WT,article-journal,"Pendimethalin is a dinitroaniline herbicide used to control broadleaf weeds by inhibiting the formation of microtubules during cell division. Its use on a variety of crops leads to its potential entry into aquatic environments, but little is known about its sub-lethal toxicity to early developmental stages of aquatic vertebrates. To address this knowledge gap, we assessed the toxicity of pendimethalin to zebrafish embryos and larvae by measuring mortality, developmental abnormalities, oxidative respiration, reactive oxygen species, gene expression, and locomotor activity following exposure to the herbicide throughout early development. Embryos at ~6 h post-fertilization (hpf) were exposed to either a solvent control (0.1% DMSO, v/v), embryo rearing medium (ERM), or one dose of either 1, 2.5, 5, or 25 μM pendimethalin for up to 7-days post fertilization depending on the bioassay. Exposure to 25 μM pendimethalin resulted in high prevalence of spinal curvature, tail malformations, pericardial edema, and yolk sac edema at 4 dpf, while exposure to 5 μM pendimethalin induced pericardial edema and lordosis in the fish exposed over 7 dpf. Exposure to pendimethalin up to 5 μM did not negatively impact oxidative respiration (e.g., basal respiration, oligomycin-induced ATP production) in embryos following a 24-h exposure. Pendimethalin did not induce reactive oxygen species at concentrations of 1-5 μM. Levels of transcripts associated with oxidative respiration and damage response were altered in 7d-larvae; cox1 mRNA was increased in larvae fish exposed to 1 μM while cox5a1 and sod2 mRNA were decreased with 2.5 μM exposure. The Visual Motor Response (VMR) test for light-dark response revealed that larval activity in the dark period was reduced for zebrafish exposed to >1 μM pendimethalin compared to ERM and DMSO solvent control groups. These data inform on the sub-lethal toxicity of pendimethalin to early stages of fish embryos and larvae.",Neurotoxicology and Teratology,10.1016/j.ntt.2021.107051,1872-9738,Neurotoxicol Teratol,eng,PMID: 34813896,107051,PubMed,Assessing sub-lethal effects of the dinitroaniline herbicide pendimethalin in zebrafish embryos/larvae (Danio rerio),89,"Wang, Shuo; Lopez, Sofia; El Ahmadie, Nader; Wengrovitz, Andrew S.; Ganter, Jade; Zhao, Yuan Hui; Souders, Christopher L.; Martyniuk, Christopher J.",NA,NA,NA,2022,Wang,Wang et al. 2022
AH,abnormal hatching,"48, 72, 96, 168",Pendimethalin,NA,WT,article-journal,"Pendimethalin is a dinitroaniline herbicide used to control broadleaf weeds by inhibiting the formation of microtubules during cell division. Its use on a variety of crops leads to its potential entry into aquatic environments, but little is known about its sub-lethal toxicity to early developmental stages of aquatic vertebrates. To address this knowledge gap, we assessed the toxicity of pendimethalin to zebrafish embryos and larvae by measuring mortality, developmental abnormalities, oxidative respiration, reactive oxygen species, gene expression, and locomotor activity following exposure to the herbicide throughout early development. Embryos at ~6 h post-fertilization (hpf) were exposed to either a solvent control (0.1% DMSO, v/v), embryo rearing medium (ERM), or one dose of either 1, 2.5, 5, or 25 μM pendimethalin for up to 7-days post fertilization depending on the bioassay. Exposure to 25 μM pendimethalin resulted in high prevalence of spinal curvature, tail malformations, pericardial edema, and yolk sac edema at 4 dpf, while exposure to 5 μM pendimethalin induced pericardial edema and lordosis in the fish exposed over 7 dpf. Exposure to pendimethalin up to 5 μM did not negatively impact oxidative respiration (e.g., basal respiration, oligomycin-induced ATP production) in embryos following a 24-h exposure. Pendimethalin did not induce reactive oxygen species at concentrations of 1-5 μM. Levels of transcripts associated with oxidative respiration and damage response were altered in 7d-larvae; cox1 mRNA was increased in larvae fish exposed to 1 μM while cox5a1 and sod2 mRNA were decreased with 2.5 μM exposure. The Visual Motor Response (VMR) test for light-dark response revealed that larval activity in the dark period was reduced for zebrafish exposed to >1 μM pendimethalin compared to ERM and DMSO solvent control groups. These data inform on the sub-lethal toxicity of pendimethalin to early stages of fish embryos and larvae.",Neurotoxicology and Teratology,10.1016/j.ntt.2021.107051,1872-9738,Neurotoxicol Teratol,eng,PMID: 34813896,107051,PubMed,Assessing sub-lethal effects of the dinitroaniline herbicide pendimethalin in zebrafish embryos/larvae (Danio rerio),89,"Wang, Shuo; Lopez, Sofia; El Ahmadie, Nader; Wengrovitz, Andrew S.; Ganter, Jade; Zhao, Yuan Hui; Souders, Christopher L.; Martyniuk, Christopher J.",NA,NA,NA,2022,Wang,Wang et al. 2022
MR,mortality rate,"48, 72, 96, 168",Epoxiconazole,NA,WT,article-journal,"Epoxiconazole (EPX), as a broad-spectrum triazole fungicide, is widely used in agriculture to resist pests and diseases, while it may have potential toxicity to non-target organisms. In the present study, early developmental stage zebrafish were used as the subject organisms to assess the toxicity of EPX, and the possible mechanism of toxicity was also discussed by biochemical and transcriptomic analysis. Through embryo toxicity test, we had made it clear that the 96 h LC50 of embryo was 7.204 mg/L, and acute exposure to EPX effected hatching rate, heartbeats, body length and even morphological defects. Then, by being exposed to EPX for 7 days at concentrations of 175 (1/40 LC50), 350 (1/20 LC50) and 700 (1/10 LC50), biochemical parameters were affected, mainly manifested as increase of the triglyceride (TG) level and decrease of glucose content. Correspondingly, the transcription of genes related of glucose metabolism, lipid metabolism and cholesterol metabolism were also affected significantly in larval zebrafish. Moreover, some pathways, including lipid metabolism, glucose metabolism and amino acid metabolism were affected through transcriptome sequencing analysis in the larval zebrafish. Further data analysis based on the sequencing, EPX exposure also affected the expression of genes related to cell apoptosis. We further conformed that the bright fluorescence on the liver and bright spots near the liver by acridine orange staining. In addition, the mRNA levels of apoptosis related genes were also significantly affected in the EPX exposed larval zebrafish. Taken together, the work could provide an insight into toxic effects of EPX on the zebrafish larvae at embryo toxicity and transcriptional levels, providing some evidences for the toxic effects of triazole fungicides on non-target organisms.",The Science of the Total Environment,10.1016/j.scitotenv.2021.146407,1879-1026,Sci Total Environ,eng,PMID: 34030390,146407,PubMed,Embryonic toxicity of epoxiconazole exposure to the early life stage of zebrafish,778,"Weng, You; Huang, Zhuizui; Wu, Anyi; Yu, Qianxuan; Lu, Huahui; Lou, Ze; Lu, Longxi; Bao, Zhiwei; Jin, Yuanxiang",NA,NA,NA,2021,Weng,Weng et al. 2021
AH,abnormal hatching,"48, 72, 96, 168",Epoxiconazole,NA,WT,article-journal,"Epoxiconazole (EPX), as a broad-spectrum triazole fungicide, is widely used in agriculture to resist pests and diseases, while it may have potential toxicity to non-target organisms. In the present study, early developmental stage zebrafish were used as the subject organisms to assess the toxicity of EPX, and the possible mechanism of toxicity was also discussed by biochemical and transcriptomic analysis. Through embryo toxicity test, we had made it clear that the 96 h LC50 of embryo was 7.204 mg/L, and acute exposure to EPX effected hatching rate, heartbeats, body length and even morphological defects. Then, by being exposed to EPX for 7 days at concentrations of 175 (1/40 LC50), 350 (1/20 LC50) and 700 (1/10 LC50), biochemical parameters were affected, mainly manifested as increase of the triglyceride (TG) level and decrease of glucose content. Correspondingly, the transcription of genes related of glucose metabolism, lipid metabolism and cholesterol metabolism were also affected significantly in larval zebrafish. Moreover, some pathways, including lipid metabolism, glucose metabolism and amino acid metabolism were affected through transcriptome sequencing analysis in the larval zebrafish. Further data analysis based on the sequencing, EPX exposure also affected the expression of genes related to cell apoptosis. We further conformed that the bright fluorescence on the liver and bright spots near the liver by acridine orange staining. In addition, the mRNA levels of apoptosis related genes were also significantly affected in the EPX exposed larval zebrafish. Taken together, the work could provide an insight into toxic effects of EPX on the zebrafish larvae at embryo toxicity and transcriptional levels, providing some evidences for the toxic effects of triazole fungicides on non-target organisms.",The Science of the Total Environment,10.1016/j.scitotenv.2021.146407,1879-1026,Sci Total Environ,eng,PMID: 34030390,146407,PubMed,Embryonic toxicity of epoxiconazole exposure to the early life stage of zebrafish,778,"Weng, You; Huang, Zhuizui; Wu, Anyi; Yu, Qianxuan; Lu, Huahui; Lou, Ze; Lu, Longxi; Bao, Zhiwei; Jin, Yuanxiang",NA,NA,NA,2021,Weng,Weng et al. 2021
HE,heart,"48, 72, 96, 168",Epoxiconazole,NA,WT,article-journal,"Epoxiconazole (EPX), as a broad-spectrum triazole fungicide, is widely used in agriculture to resist pests and diseases, while it may have potential toxicity to non-target organisms. In the present study, early developmental stage zebrafish were used as the subject organisms to assess the toxicity of EPX, and the possible mechanism of toxicity was also discussed by biochemical and transcriptomic analysis. Through embryo toxicity test, we had made it clear that the 96 h LC50 of embryo was 7.204 mg/L, and acute exposure to EPX effected hatching rate, heartbeats, body length and even morphological defects. Then, by being exposed to EPX for 7 days at concentrations of 175 (1/40 LC50), 350 (1/20 LC50) and 700 (1/10 LC50), biochemical parameters were affected, mainly manifested as increase of the triglyceride (TG) level and decrease of glucose content. Correspondingly, the transcription of genes related of glucose metabolism, lipid metabolism and cholesterol metabolism were also affected significantly in larval zebrafish. Moreover, some pathways, including lipid metabolism, glucose metabolism and amino acid metabolism were affected through transcriptome sequencing analysis in the larval zebrafish. Further data analysis based on the sequencing, EPX exposure also affected the expression of genes related to cell apoptosis. We further conformed that the bright fluorescence on the liver and bright spots near the liver by acridine orange staining. In addition, the mRNA levels of apoptosis related genes were also significantly affected in the EPX exposed larval zebrafish. Taken together, the work could provide an insight into toxic effects of EPX on the zebrafish larvae at embryo toxicity and transcriptional levels, providing some evidences for the toxic effects of triazole fungicides on non-target organisms.",The Science of the Total Environment,10.1016/j.scitotenv.2021.146407,1879-1026,Sci Total Environ,eng,PMID: 34030390,146407,PubMed,Embryonic toxicity of epoxiconazole exposure to the early life stage of zebrafish,778,"Weng, You; Huang, Zhuizui; Wu, Anyi; Yu, Qianxuan; Lu, Huahui; Lou, Ze; Lu, Longxi; Bao, Zhiwei; Jin, Yuanxiang",NA,NA,NA,2021,Weng,Weng et al. 2021
MA,malformation,"48, 72, 96, 168",Epoxiconazole,NA,WT,article-journal,"Epoxiconazole (EPX), as a broad-spectrum triazole fungicide, is widely used in agriculture to resist pests and diseases, while it may have potential toxicity to non-target organisms. In the present study, early developmental stage zebrafish were used as the subject organisms to assess the toxicity of EPX, and the possible mechanism of toxicity was also discussed by biochemical and transcriptomic analysis. Through embryo toxicity test, we had made it clear that the 96 h LC50 of embryo was 7.204 mg/L, and acute exposure to EPX effected hatching rate, heartbeats, body length and even morphological defects. Then, by being exposed to EPX for 7 days at concentrations of 175 (1/40 LC50), 350 (1/20 LC50) and 700 (1/10 LC50), biochemical parameters were affected, mainly manifested as increase of the triglyceride (TG) level and decrease of glucose content. Correspondingly, the transcription of genes related of glucose metabolism, lipid metabolism and cholesterol metabolism were also affected significantly in larval zebrafish. Moreover, some pathways, including lipid metabolism, glucose metabolism and amino acid metabolism were affected through transcriptome sequencing analysis in the larval zebrafish. Further data analysis based on the sequencing, EPX exposure also affected the expression of genes related to cell apoptosis. We further conformed that the bright fluorescence on the liver and bright spots near the liver by acridine orange staining. In addition, the mRNA levels of apoptosis related genes were also significantly affected in the EPX exposed larval zebrafish. Taken together, the work could provide an insight into toxic effects of EPX on the zebrafish larvae at embryo toxicity and transcriptional levels, providing some evidences for the toxic effects of triazole fungicides on non-target organisms.",The Science of the Total Environment,10.1016/j.scitotenv.2021.146407,1879-1026,Sci Total Environ,eng,PMID: 34030390,146407,PubMed,Embryonic toxicity of epoxiconazole exposure to the early life stage of zebrafish,778,"Weng, You; Huang, Zhuizui; Wu, Anyi; Yu, Qianxuan; Lu, Huahui; Lou, Ze; Lu, Longxi; Bao, Zhiwei; Jin, Yuanxiang",NA,NA,NA,2021,Weng,Weng et al. 2021
ED,edema,"48, 72, 96, 168",Epoxiconazole,NA,WT,article-journal,"Epoxiconazole (EPX), as a broad-spectrum triazole fungicide, is widely used in agriculture to resist pests and diseases, while it may have potential toxicity to non-target organisms. In the present study, early developmental stage zebrafish were used as the subject organisms to assess the toxicity of EPX, and the possible mechanism of toxicity was also discussed by biochemical and transcriptomic analysis. Through embryo toxicity test, we had made it clear that the 96 h LC50 of embryo was 7.204 mg/L, and acute exposure to EPX effected hatching rate, heartbeats, body length and even morphological defects. Then, by being exposed to EPX for 7 days at concentrations of 175 (1/40 LC50), 350 (1/20 LC50) and 700 (1/10 LC50), biochemical parameters were affected, mainly manifested as increase of the triglyceride (TG) level and decrease of glucose content. Correspondingly, the transcription of genes related of glucose metabolism, lipid metabolism and cholesterol metabolism were also affected significantly in larval zebrafish. Moreover, some pathways, including lipid metabolism, glucose metabolism and amino acid metabolism were affected through transcriptome sequencing analysis in the larval zebrafish. Further data analysis based on the sequencing, EPX exposure also affected the expression of genes related to cell apoptosis. We further conformed that the bright fluorescence on the liver and bright spots near the liver by acridine orange staining. In addition, the mRNA levels of apoptosis related genes were also significantly affected in the EPX exposed larval zebrafish. Taken together, the work could provide an insight into toxic effects of EPX on the zebrafish larvae at embryo toxicity and transcriptional levels, providing some evidences for the toxic effects of triazole fungicides on non-target organisms.",The Science of the Total Environment,10.1016/j.scitotenv.2021.146407,1879-1026,Sci Total Environ,eng,PMID: 34030390,146407,PubMed,Embryonic toxicity of epoxiconazole exposure to the early life stage of zebrafish,778,"Weng, You; Huang, Zhuizui; Wu, Anyi; Yu, Qianxuan; Lu, Huahui; Lou, Ze; Lu, Longxi; Bao, Zhiwei; Jin, Yuanxiang",NA,NA,NA,2021,Weng,Weng et al. 2021
GR,gene regulation,"48, 72, 96, 168",Epoxiconazole,NA,WT,article-journal,"Epoxiconazole (EPX), as a broad-spectrum triazole fungicide, is widely used in agriculture to resist pests and diseases, while it may have potential toxicity to non-target organisms. In the present study, early developmental stage zebrafish were used as the subject organisms to assess the toxicity of EPX, and the possible mechanism of toxicity was also discussed by biochemical and transcriptomic analysis. Through embryo toxicity test, we had made it clear that the 96 h LC50 of embryo was 7.204 mg/L, and acute exposure to EPX effected hatching rate, heartbeats, body length and even morphological defects. Then, by being exposed to EPX for 7 days at concentrations of 175 (1/40 LC50), 350 (1/20 LC50) and 700 (1/10 LC50), biochemical parameters were affected, mainly manifested as increase of the triglyceride (TG) level and decrease of glucose content. Correspondingly, the transcription of genes related of glucose metabolism, lipid metabolism and cholesterol metabolism were also affected significantly in larval zebrafish. Moreover, some pathways, including lipid metabolism, glucose metabolism and amino acid metabolism were affected through transcriptome sequencing analysis in the larval zebrafish. Further data analysis based on the sequencing, EPX exposure also affected the expression of genes related to cell apoptosis. We further conformed that the bright fluorescence on the liver and bright spots near the liver by acridine orange staining. In addition, the mRNA levels of apoptosis related genes were also significantly affected in the EPX exposed larval zebrafish. Taken together, the work could provide an insight into toxic effects of EPX on the zebrafish larvae at embryo toxicity and transcriptional levels, providing some evidences for the toxic effects of triazole fungicides on non-target organisms.",The Science of the Total Environment,10.1016/j.scitotenv.2021.146407,1879-1026,Sci Total Environ,eng,PMID: 34030390,146407,PubMed,Embryonic toxicity of epoxiconazole exposure to the early life stage of zebrafish,778,"Weng, You; Huang, Zhuizui; Wu, Anyi; Yu, Qianxuan; Lu, Huahui; Lou, Ze; Lu, Longxi; Bao, Zhiwei; Jin, Yuanxiang",NA,NA,NA,2021,Weng,Weng et al. 2021
CO,coagulated,"48, 72, 96, 168",Epoxiconazole,NA,WT,article-journal,"Epoxiconazole (EPX), as a broad-spectrum triazole fungicide, is widely used in agriculture to resist pests and diseases, while it may have potential toxicity to non-target organisms. In the present study, early developmental stage zebrafish were used as the subject organisms to assess the toxicity of EPX, and the possible mechanism of toxicity was also discussed by biochemical and transcriptomic analysis. Through embryo toxicity test, we had made it clear that the 96 h LC50 of embryo was 7.204 mg/L, and acute exposure to EPX effected hatching rate, heartbeats, body length and even morphological defects. Then, by being exposed to EPX for 7 days at concentrations of 175 (1/40 LC50), 350 (1/20 LC50) and 700 (1/10 LC50), biochemical parameters were affected, mainly manifested as increase of the triglyceride (TG) level and decrease of glucose content. Correspondingly, the transcription of genes related of glucose metabolism, lipid metabolism and cholesterol metabolism were also affected significantly in larval zebrafish. Moreover, some pathways, including lipid metabolism, glucose metabolism and amino acid metabolism were affected through transcriptome sequencing analysis in the larval zebrafish. Further data analysis based on the sequencing, EPX exposure also affected the expression of genes related to cell apoptosis. We further conformed that the bright fluorescence on the liver and bright spots near the liver by acridine orange staining. In addition, the mRNA levels of apoptosis related genes were also significantly affected in the EPX exposed larval zebrafish. Taken together, the work could provide an insight into toxic effects of EPX on the zebrafish larvae at embryo toxicity and transcriptional levels, providing some evidences for the toxic effects of triazole fungicides on non-target organisms.",The Science of the Total Environment,10.1016/j.scitotenv.2021.146407,1879-1026,Sci Total Environ,eng,PMID: 34030390,146407,PubMed,Embryonic toxicity of epoxiconazole exposure to the early life stage of zebrafish,778,"Weng, You; Huang, Zhuizui; Wu, Anyi; Yu, Qianxuan; Lu, Huahui; Lou, Ze; Lu, Longxi; Bao, Zhiwei; Jin, Yuanxiang",NA,NA,NA,2021,Weng,Weng et al. 2021
AB,abnormal behavior,"24, 48, 72, 96, 120",Chlorpyrifos-Oxon,NA,WT/ Mut,article-journal,"Axonal morphology is a critical determinant of neuronal connectivity, and perturbation of the rate or extent of axonal growth during development has been linked to neurobehavioral deficits in animal models and humans. We previously demonstrated that the organophosphorus pesticide (OP) chlorpyrifos (CPF) inhibits axonal growth in cultured neurons. In this study, we used a zebrafish model to determine whether CPF, its oxon metabolite (CPFO), or the excreted metabolite trichloro-2-pyridinol (TCPy) alter spatiotemporal patterns of axonal growth in vivo. Static waterborne exposure to CPFO, but not CPF or TCPy, at concentrations ≥ 0.03 μM from 24- to 72-h post fertilization significantly inhibited acetylcholinesterase, and high-performance liquid chromatography detected significantly more TCPy in zebrafish exposed to 0.1 μM CPFO versus 1.0 μM CPF. These data suggest that zebrafish lack the metabolic enzymes to activate CPF during these early developmental stages. Consistent with this, CPFO, but not CPF, significantly inhibited axonal growth of sensory neurons, primary motoneurons, and secondary motoneurons at concentrations ≥ 0.1 μM. Secondary motoneurons were the most sensitive to axonal growth inhibition by CPFO, which was observed at concentrations that did not cause mortality, gross developmental defects, or aberrant somatic muscle differentiation. CPFO effects on axonal growth correlated with adverse effects on touch-induced swimming behavior, suggesting the functional relevance of these structural changes. These data suggest that altered patterns of neuronal connectivity contribute to the developmental neurotoxicity of CPF and demonstrate the relevance of zebrafish as a model for studying OP developmental neurotoxicity.",Toxicological Sciences: An Official Journal of the Society of Toxicology,10.1093/toxsci/kfr028,1096-0929,Toxicol Sci,eng,"PMID: 21346248
PMCID: PMC3080187",146-159,PubMed,Chlorpyrifos-oxon disrupts zebrafish axonal growth and motor behavior,121,"Yang, Dongren; Lauridsen, Holly; Buels, Kalmia; Chi, Lai-Har; La Du, Jane; Bruun, Donald A.; Olson, James R.; Tanguay, Robert L.; Lein, Pamela J.",NA,1,NA,2011,Yang,Yang et al. 2011
ND,neuronal defects,"24, 48, 72, 96, 120",Chlorpyrifos-Oxon,NA,WT/ Mut,article-journal,"Axonal morphology is a critical determinant of neuronal connectivity, and perturbation of the rate or extent of axonal growth during development has been linked to neurobehavioral deficits in animal models and humans. We previously demonstrated that the organophosphorus pesticide (OP) chlorpyrifos (CPF) inhibits axonal growth in cultured neurons. In this study, we used a zebrafish model to determine whether CPF, its oxon metabolite (CPFO), or the excreted metabolite trichloro-2-pyridinol (TCPy) alter spatiotemporal patterns of axonal growth in vivo. Static waterborne exposure to CPFO, but not CPF or TCPy, at concentrations ≥ 0.03 μM from 24- to 72-h post fertilization significantly inhibited acetylcholinesterase, and high-performance liquid chromatography detected significantly more TCPy in zebrafish exposed to 0.1 μM CPFO versus 1.0 μM CPF. These data suggest that zebrafish lack the metabolic enzymes to activate CPF during these early developmental stages. Consistent with this, CPFO, but not CPF, significantly inhibited axonal growth of sensory neurons, primary motoneurons, and secondary motoneurons at concentrations ≥ 0.1 μM. Secondary motoneurons were the most sensitive to axonal growth inhibition by CPFO, which was observed at concentrations that did not cause mortality, gross developmental defects, or aberrant somatic muscle differentiation. CPFO effects on axonal growth correlated with adverse effects on touch-induced swimming behavior, suggesting the functional relevance of these structural changes. These data suggest that altered patterns of neuronal connectivity contribute to the developmental neurotoxicity of CPF and demonstrate the relevance of zebrafish as a model for studying OP developmental neurotoxicity.",Toxicological Sciences: An Official Journal of the Society of Toxicology,10.1093/toxsci/kfr028,1096-0929,Toxicol Sci,eng,"PMID: 21346248
PMCID: PMC3080187",146-159,PubMed,Chlorpyrifos-oxon disrupts zebrafish axonal growth and motor behavior,121,"Yang, Dongren; Lauridsen, Holly; Buels, Kalmia; Chi, Lai-Har; La Du, Jane; Bruun, Donald A.; Olson, James R.; Tanguay, Robert L.; Lein, Pamela J.",NA,1,NA,2011,Yang,Yang et al. 2011
ED,edema,"24, 48, 72, 96, 120",Chlorpyrifos-Oxon,NA,WT/ Mut,article-journal,"Axonal morphology is a critical determinant of neuronal connectivity, and perturbation of the rate or extent of axonal growth during development has been linked to neurobehavioral deficits in animal models and humans. We previously demonstrated that the organophosphorus pesticide (OP) chlorpyrifos (CPF) inhibits axonal growth in cultured neurons. In this study, we used a zebrafish model to determine whether CPF, its oxon metabolite (CPFO), or the excreted metabolite trichloro-2-pyridinol (TCPy) alter spatiotemporal patterns of axonal growth in vivo. Static waterborne exposure to CPFO, but not CPF or TCPy, at concentrations ≥ 0.03 μM from 24- to 72-h post fertilization significantly inhibited acetylcholinesterase, and high-performance liquid chromatography detected significantly more TCPy in zebrafish exposed to 0.1 μM CPFO versus 1.0 μM CPF. These data suggest that zebrafish lack the metabolic enzymes to activate CPF during these early developmental stages. Consistent with this, CPFO, but not CPF, significantly inhibited axonal growth of sensory neurons, primary motoneurons, and secondary motoneurons at concentrations ≥ 0.1 μM. Secondary motoneurons were the most sensitive to axonal growth inhibition by CPFO, which was observed at concentrations that did not cause mortality, gross developmental defects, or aberrant somatic muscle differentiation. CPFO effects on axonal growth correlated with adverse effects on touch-induced swimming behavior, suggesting the functional relevance of these structural changes. These data suggest that altered patterns of neuronal connectivity contribute to the developmental neurotoxicity of CPF and demonstrate the relevance of zebrafish as a model for studying OP developmental neurotoxicity.",Toxicological Sciences: An Official Journal of the Society of Toxicology,10.1093/toxsci/kfr028,1096-0929,Toxicol Sci,eng,"PMID: 21346248
PMCID: PMC3080187",146-159,PubMed,Chlorpyrifos-oxon disrupts zebrafish axonal growth and motor behavior,121,"Yang, Dongren; Lauridsen, Holly; Buels, Kalmia; Chi, Lai-Har; La Du, Jane; Bruun, Donald A.; Olson, James R.; Tanguay, Robert L.; Lein, Pamela J.",NA,1,NA,2011,Yang,Yang et al. 2011
MA,malformation,"24, 48, 72, 96, 120",Chlorpyrifos-Oxon,NA,WT/ Mut,article-journal,"Axonal morphology is a critical determinant of neuronal connectivity, and perturbation of the rate or extent of axonal growth during development has been linked to neurobehavioral deficits in animal models and humans. We previously demonstrated that the organophosphorus pesticide (OP) chlorpyrifos (CPF) inhibits axonal growth in cultured neurons. In this study, we used a zebrafish model to determine whether CPF, its oxon metabolite (CPFO), or the excreted metabolite trichloro-2-pyridinol (TCPy) alter spatiotemporal patterns of axonal growth in vivo. Static waterborne exposure to CPFO, but not CPF or TCPy, at concentrations ≥ 0.03 μM from 24- to 72-h post fertilization significantly inhibited acetylcholinesterase, and high-performance liquid chromatography detected significantly more TCPy in zebrafish exposed to 0.1 μM CPFO versus 1.0 μM CPF. These data suggest that zebrafish lack the metabolic enzymes to activate CPF during these early developmental stages. Consistent with this, CPFO, but not CPF, significantly inhibited axonal growth of sensory neurons, primary motoneurons, and secondary motoneurons at concentrations ≥ 0.1 μM. Secondary motoneurons were the most sensitive to axonal growth inhibition by CPFO, which was observed at concentrations that did not cause mortality, gross developmental defects, or aberrant somatic muscle differentiation. CPFO effects on axonal growth correlated with adverse effects on touch-induced swimming behavior, suggesting the functional relevance of these structural changes. These data suggest that altered patterns of neuronal connectivity contribute to the developmental neurotoxicity of CPF and demonstrate the relevance of zebrafish as a model for studying OP developmental neurotoxicity.",Toxicological Sciences: An Official Journal of the Society of Toxicology,10.1093/toxsci/kfr028,1096-0929,Toxicol Sci,eng,"PMID: 21346248
PMCID: PMC3080187",146-159,PubMed,Chlorpyrifos-oxon disrupts zebrafish axonal growth and motor behavior,121,"Yang, Dongren; Lauridsen, Holly; Buels, Kalmia; Chi, Lai-Har; La Du, Jane; Bruun, Donald A.; Olson, James R.; Tanguay, Robert L.; Lein, Pamela J.",NA,1,NA,2011,Yang,Yang et al. 2011
AP,abnormal pigmentation,"24, 48, 72, 96, 120",Chlorpyrifos-Oxon,NA,WT/ Mut,article-journal,"Axonal morphology is a critical determinant of neuronal connectivity, and perturbation of the rate or extent of axonal growth during development has been linked to neurobehavioral deficits in animal models and humans. We previously demonstrated that the organophosphorus pesticide (OP) chlorpyrifos (CPF) inhibits axonal growth in cultured neurons. In this study, we used a zebrafish model to determine whether CPF, its oxon metabolite (CPFO), or the excreted metabolite trichloro-2-pyridinol (TCPy) alter spatiotemporal patterns of axonal growth in vivo. Static waterborne exposure to CPFO, but not CPF or TCPy, at concentrations ≥ 0.03 μM from 24- to 72-h post fertilization significantly inhibited acetylcholinesterase, and high-performance liquid chromatography detected significantly more TCPy in zebrafish exposed to 0.1 μM CPFO versus 1.0 μM CPF. These data suggest that zebrafish lack the metabolic enzymes to activate CPF during these early developmental stages. Consistent with this, CPFO, but not CPF, significantly inhibited axonal growth of sensory neurons, primary motoneurons, and secondary motoneurons at concentrations ≥ 0.1 μM. Secondary motoneurons were the most sensitive to axonal growth inhibition by CPFO, which was observed at concentrations that did not cause mortality, gross developmental defects, or aberrant somatic muscle differentiation. CPFO effects on axonal growth correlated with adverse effects on touch-induced swimming behavior, suggesting the functional relevance of these structural changes. These data suggest that altered patterns of neuronal connectivity contribute to the developmental neurotoxicity of CPF and demonstrate the relevance of zebrafish as a model for studying OP developmental neurotoxicity.",Toxicological Sciences: An Official Journal of the Society of Toxicology,10.1093/toxsci/kfr028,1096-0929,Toxicol Sci,eng,"PMID: 21346248
PMCID: PMC3080187",146-159,PubMed,Chlorpyrifos-oxon disrupts zebrafish axonal growth and motor behavior,121,"Yang, Dongren; Lauridsen, Holly; Buels, Kalmia; Chi, Lai-Har; La Du, Jane; Bruun, Donald A.; Olson, James R.; Tanguay, Robert L.; Lein, Pamela J.",NA,1,NA,2011,Yang,Yang et al. 2011
MR,mortality rate,"24, 48, 72",A-Mangostin,NA,WT,article-journal,"α-Mangostin is the most active compound derived from the pericarps of mangosteen. A number of studies have reported its anticancer activity. However, only a few studies have investigated the toxicity of this compound; moreover, the teratogenicity of α-mangostin has not been reported. In this study, we evaluated the effects of α-mangostin on the development of zebrafish embryos. The exposure of zebrafish embryos to α-mangostin for 72 h dose-dependently induced mortality and abnormal development. The derived LC50 value of α-mangostin to zebrafish embryos at 72 h was 5.75 ± 0.26 μmol/L. We observed teratogenic effects in α-mangostin-treated embryos, characterized by axis malformation, bent tail, pericardial edema, yolk sac edema, sluggish circulation, and heart malformation. The percentages of the malformed embryos were 78.79% and 100% at 4.5 and 6 μM, respectively. α-Mangostin exposure also caused hemostasis in the ducts of Cuvier and a decreased heart rate in zebrafish embryos at 48 and 72 h post-fertilization. These results indicated that α-mangostin induced cardiac dysfunction in zebrafish embryos. In addition, a sub-lethal concentration and a lethal concentration (3 and 6 μM, respectively) were used to assess the compound effects on oxidative stress and embryonic erythropoiesis. α-Mangostin was found to decrease the level of reactive oxygen species (ROS) in zebrafish embryos. Furthermore, hemoglobin staining revealed a decrease in hemoglobin, which suggested that α-mangostin disrupted embryonic erythropoiesis in zebrafish. To our knowledge, the results of this study, for the first time, demonstrated that α-mangostin was potentially teratogenic and could disrupt embryonic ROS balance and erythropoiesis.",Experimental Biology and Medicine,10.1177/1535370218819743,1535-3702,Exp Biol Med (Maywood),NA,"PMID: 30602309
PMCID: PMC6384447",1212-1219,PubMed Central,Acute toxicity and teratogenicity of α-mangostin in zebrafish embryos,243,"Kittipaspallop, Wannakarn; Taepavarapruk, Pornnarin; Chanchao, Chanpen; Pimtong, Wittaya",https://www.ncbi.nlm.nih.gov/pmc/articles/PMC6384447/,15-16,NA,2018,Kittipaspallop,Kittipaspallop et al. 2018
MA,malformation,"24, 48, 72",A-Mangostin,NA,WT,article-journal,"α-Mangostin is the most active compound derived from the pericarps of mangosteen. A number of studies have reported its anticancer activity. However, only a few studies have investigated the toxicity of this compound; moreover, the teratogenicity of α-mangostin has not been reported. In this study, we evaluated the effects of α-mangostin on the development of zebrafish embryos. The exposure of zebrafish embryos to α-mangostin for 72 h dose-dependently induced mortality and abnormal development. The derived LC50 value of α-mangostin to zebrafish embryos at 72 h was 5.75 ± 0.26 μmol/L. We observed teratogenic effects in α-mangostin-treated embryos, characterized by axis malformation, bent tail, pericardial edema, yolk sac edema, sluggish circulation, and heart malformation. The percentages of the malformed embryos were 78.79% and 100% at 4.5 and 6 μM, respectively. α-Mangostin exposure also caused hemostasis in the ducts of Cuvier and a decreased heart rate in zebrafish embryos at 48 and 72 h post-fertilization. These results indicated that α-mangostin induced cardiac dysfunction in zebrafish embryos. In addition, a sub-lethal concentration and a lethal concentration (3 and 6 μM, respectively) were used to assess the compound effects on oxidative stress and embryonic erythropoiesis. α-Mangostin was found to decrease the level of reactive oxygen species (ROS) in zebrafish embryos. Furthermore, hemoglobin staining revealed a decrease in hemoglobin, which suggested that α-mangostin disrupted embryonic erythropoiesis in zebrafish. To our knowledge, the results of this study, for the first time, demonstrated that α-mangostin was potentially teratogenic and could disrupt embryonic ROS balance and erythropoiesis.",Experimental Biology and Medicine,10.1177/1535370218819743,1535-3702,Exp Biol Med (Maywood),NA,"PMID: 30602309
PMCID: PMC6384447",1212-1219,PubMed Central,Acute toxicity and teratogenicity of α-mangostin in zebrafish embryos,243,"Kittipaspallop, Wannakarn; Taepavarapruk, Pornnarin; Chanchao, Chanpen; Pimtong, Wittaya",https://www.ncbi.nlm.nih.gov/pmc/articles/PMC6384447/,15-16,NA,2018,Kittipaspallop,Kittipaspallop et al. 2018
AT,abnormal tail effects,"24, 48, 72",A-Mangostin,NA,WT,article-journal,"α-Mangostin is the most active compound derived from the pericarps of mangosteen. A number of studies have reported its anticancer activity. However, only a few studies have investigated the toxicity of this compound; moreover, the teratogenicity of α-mangostin has not been reported. In this study, we evaluated the effects of α-mangostin on the development of zebrafish embryos. The exposure of zebrafish embryos to α-mangostin for 72 h dose-dependently induced mortality and abnormal development. The derived LC50 value of α-mangostin to zebrafish embryos at 72 h was 5.75 ± 0.26 μmol/L. We observed teratogenic effects in α-mangostin-treated embryos, characterized by axis malformation, bent tail, pericardial edema, yolk sac edema, sluggish circulation, and heart malformation. The percentages of the malformed embryos were 78.79% and 100% at 4.5 and 6 μM, respectively. α-Mangostin exposure also caused hemostasis in the ducts of Cuvier and a decreased heart rate in zebrafish embryos at 48 and 72 h post-fertilization. These results indicated that α-mangostin induced cardiac dysfunction in zebrafish embryos. In addition, a sub-lethal concentration and a lethal concentration (3 and 6 μM, respectively) were used to assess the compound effects on oxidative stress and embryonic erythropoiesis. α-Mangostin was found to decrease the level of reactive oxygen species (ROS) in zebrafish embryos. Furthermore, hemoglobin staining revealed a decrease in hemoglobin, which suggested that α-mangostin disrupted embryonic erythropoiesis in zebrafish. To our knowledge, the results of this study, for the first time, demonstrated that α-mangostin was potentially teratogenic and could disrupt embryonic ROS balance and erythropoiesis.",Experimental Biology and Medicine,10.1177/1535370218819743,1535-3702,Exp Biol Med (Maywood),NA,"PMID: 30602309
PMCID: PMC6384447",1212-1219,PubMed Central,Acute toxicity and teratogenicity of α-mangostin in zebrafish embryos,243,"Kittipaspallop, Wannakarn; Taepavarapruk, Pornnarin; Chanchao, Chanpen; Pimtong, Wittaya",https://www.ncbi.nlm.nih.gov/pmc/articles/PMC6384447/,15-16,NA,2018,Kittipaspallop,Kittipaspallop et al. 2018
ED,edema,"24, 48, 72",A-Mangostin,NA,WT,article-journal,"α-Mangostin is the most active compound derived from the pericarps of mangosteen. A number of studies have reported its anticancer activity. However, only a few studies have investigated the toxicity of this compound; moreover, the teratogenicity of α-mangostin has not been reported. In this study, we evaluated the effects of α-mangostin on the development of zebrafish embryos. The exposure of zebrafish embryos to α-mangostin for 72 h dose-dependently induced mortality and abnormal development. The derived LC50 value of α-mangostin to zebrafish embryos at 72 h was 5.75 ± 0.26 μmol/L. We observed teratogenic effects in α-mangostin-treated embryos, characterized by axis malformation, bent tail, pericardial edema, yolk sac edema, sluggish circulation, and heart malformation. The percentages of the malformed embryos were 78.79% and 100% at 4.5 and 6 μM, respectively. α-Mangostin exposure also caused hemostasis in the ducts of Cuvier and a decreased heart rate in zebrafish embryos at 48 and 72 h post-fertilization. These results indicated that α-mangostin induced cardiac dysfunction in zebrafish embryos. In addition, a sub-lethal concentration and a lethal concentration (3 and 6 μM, respectively) were used to assess the compound effects on oxidative stress and embryonic erythropoiesis. α-Mangostin was found to decrease the level of reactive oxygen species (ROS) in zebrafish embryos. Furthermore, hemoglobin staining revealed a decrease in hemoglobin, which suggested that α-mangostin disrupted embryonic erythropoiesis in zebrafish. To our knowledge, the results of this study, for the first time, demonstrated that α-mangostin was potentially teratogenic and could disrupt embryonic ROS balance and erythropoiesis.",Experimental Biology and Medicine,10.1177/1535370218819743,1535-3702,Exp Biol Med (Maywood),NA,"PMID: 30602309
PMCID: PMC6384447",1212-1219,PubMed Central,Acute toxicity and teratogenicity of α-mangostin in zebrafish embryos,243,"Kittipaspallop, Wannakarn; Taepavarapruk, Pornnarin; Chanchao, Chanpen; Pimtong, Wittaya",https://www.ncbi.nlm.nih.gov/pmc/articles/PMC6384447/,15-16,NA,2018,Kittipaspallop,Kittipaspallop et al. 2018
AC,abnormal blood circulation,"24, 48, 72",A-Mangostin,NA,WT,article-journal,"α-Mangostin is the most active compound derived from the pericarps of mangosteen. A number of studies have reported its anticancer activity. However, only a few studies have investigated the toxicity of this compound; moreover, the teratogenicity of α-mangostin has not been reported. In this study, we evaluated the effects of α-mangostin on the development of zebrafish embryos. The exposure of zebrafish embryos to α-mangostin for 72 h dose-dependently induced mortality and abnormal development. The derived LC50 value of α-mangostin to zebrafish embryos at 72 h was 5.75 ± 0.26 μmol/L. We observed teratogenic effects in α-mangostin-treated embryos, characterized by axis malformation, bent tail, pericardial edema, yolk sac edema, sluggish circulation, and heart malformation. The percentages of the malformed embryos were 78.79% and 100% at 4.5 and 6 μM, respectively. α-Mangostin exposure also caused hemostasis in the ducts of Cuvier and a decreased heart rate in zebrafish embryos at 48 and 72 h post-fertilization. These results indicated that α-mangostin induced cardiac dysfunction in zebrafish embryos. In addition, a sub-lethal concentration and a lethal concentration (3 and 6 μM, respectively) were used to assess the compound effects on oxidative stress and embryonic erythropoiesis. α-Mangostin was found to decrease the level of reactive oxygen species (ROS) in zebrafish embryos. Furthermore, hemoglobin staining revealed a decrease in hemoglobin, which suggested that α-mangostin disrupted embryonic erythropoiesis in zebrafish. To our knowledge, the results of this study, for the first time, demonstrated that α-mangostin was potentially teratogenic and could disrupt embryonic ROS balance and erythropoiesis.",Experimental Biology and Medicine,10.1177/1535370218819743,1535-3702,Exp Biol Med (Maywood),NA,"PMID: 30602309
PMCID: PMC6384447",1212-1219,PubMed Central,Acute toxicity and teratogenicity of α-mangostin in zebrafish embryos,243,"Kittipaspallop, Wannakarn; Taepavarapruk, Pornnarin; Chanchao, Chanpen; Pimtong, Wittaya",https://www.ncbi.nlm.nih.gov/pmc/articles/PMC6384447/,15-16,NA,2018,Kittipaspallop,Kittipaspallop et al. 2018
HE,heart,"24, 48, 72",A-Mangostin,NA,WT,article-journal,"α-Mangostin is the most active compound derived from the pericarps of mangosteen. A number of studies have reported its anticancer activity. However, only a few studies have investigated the toxicity of this compound; moreover, the teratogenicity of α-mangostin has not been reported. In this study, we evaluated the effects of α-mangostin on the development of zebrafish embryos. The exposure of zebrafish embryos to α-mangostin for 72 h dose-dependently induced mortality and abnormal development. The derived LC50 value of α-mangostin to zebrafish embryos at 72 h was 5.75 ± 0.26 μmol/L. We observed teratogenic effects in α-mangostin-treated embryos, characterized by axis malformation, bent tail, pericardial edema, yolk sac edema, sluggish circulation, and heart malformation. The percentages of the malformed embryos were 78.79% and 100% at 4.5 and 6 μM, respectively. α-Mangostin exposure also caused hemostasis in the ducts of Cuvier and a decreased heart rate in zebrafish embryos at 48 and 72 h post-fertilization. These results indicated that α-mangostin induced cardiac dysfunction in zebrafish embryos. In addition, a sub-lethal concentration and a lethal concentration (3 and 6 μM, respectively) were used to assess the compound effects on oxidative stress and embryonic erythropoiesis. α-Mangostin was found to decrease the level of reactive oxygen species (ROS) in zebrafish embryos. Furthermore, hemoglobin staining revealed a decrease in hemoglobin, which suggested that α-mangostin disrupted embryonic erythropoiesis in zebrafish. To our knowledge, the results of this study, for the first time, demonstrated that α-mangostin was potentially teratogenic and could disrupt embryonic ROS balance and erythropoiesis.",Experimental Biology and Medicine,10.1177/1535370218819743,1535-3702,Exp Biol Med (Maywood),NA,"PMID: 30602309
PMCID: PMC6384447",1212-1219,PubMed Central,Acute toxicity and teratogenicity of α-mangostin in zebrafish embryos,243,"Kittipaspallop, Wannakarn; Taepavarapruk, Pornnarin; Chanchao, Chanpen; Pimtong, Wittaya",https://www.ncbi.nlm.nih.gov/pmc/articles/PMC6384447/,15-16,NA,2018,Kittipaspallop,Kittipaspallop et al. 2018
MR,mortality rate,"24, 48, 72, 168",Ethanol,NA,WT,article-journal,"Alcohol is a teratogen that has diverse effects on brain and craniofacial development, leading to a constellation of developmental disorders referred to as fetal alcohol spectrum disorder (FASD). The molecular basis of ethanol insult remains poorly understood, as does the relationship between molecular and behavioral changes as a consequence of prenatal ethanol exposure. Zebrafish embryos were exposed to a range of ethanol concentrations (0.5-5.0%) during defined developmental stages, and examined for morphological phenotypes characteristic of FASD. Embryos were also analyzed by in situ hybridization for changes in expression of defined cell markers for neural cell types that are sonic hedgehog-dependent. We show that transient binge-like ethanol exposures during defined developmental stages, such as early gastrulation and early neurulation, result in a range of phenotypes and changes in expression of Shh-dependent genes. The severity of fetal alcohol syndrome (FAS) morphological phenotypes, such as microphthalmia, depends on the embryonic stage and concentration of alcohol exposure, as does diminution of retinal Pax6a or forebrain and hindbrain GAD1 gene expression. We also show that changes in eye and brain morphology correlate with changes in Pax6a and GAD1 gene expression. Our results therefore show that transient binge-like ethanol exposures in zebrafish embryos produce the stereotypical morphological phenotypes of FAS, with the severity of phenotypes depending on the developmental stage and alcohol concentration of exposure.",Neurotoxicology and Teratology,10.1016/j.ntt.2014.06.001,1872-9738,Neurotoxicol Teratol,eng,"PMID: 24929233
PMCID: PMC4120066",70-80,PubMed,Molecular and morphological changes in zebrafish following transient ethanol exposure during defined developmental stages,44,"Zhang, Chengjin; Frazier, Jared M.; Chen, Hao; Liu, Yao; Lee, Ju-Ahng; Cole, Gregory J.",NA,NA,NA,2014,Zhang,Zhang et al. 2014
MA,malformation,"24, 48, 72, 168",Ethanol,NA,WT,article-journal,"Alcohol is a teratogen that has diverse effects on brain and craniofacial development, leading to a constellation of developmental disorders referred to as fetal alcohol spectrum disorder (FASD). The molecular basis of ethanol insult remains poorly understood, as does the relationship between molecular and behavioral changes as a consequence of prenatal ethanol exposure. Zebrafish embryos were exposed to a range of ethanol concentrations (0.5-5.0%) during defined developmental stages, and examined for morphological phenotypes characteristic of FASD. Embryos were also analyzed by in situ hybridization for changes in expression of defined cell markers for neural cell types that are sonic hedgehog-dependent. We show that transient binge-like ethanol exposures during defined developmental stages, such as early gastrulation and early neurulation, result in a range of phenotypes and changes in expression of Shh-dependent genes. The severity of fetal alcohol syndrome (FAS) morphological phenotypes, such as microphthalmia, depends on the embryonic stage and concentration of alcohol exposure, as does diminution of retinal Pax6a or forebrain and hindbrain GAD1 gene expression. We also show that changes in eye and brain morphology correlate with changes in Pax6a and GAD1 gene expression. Our results therefore show that transient binge-like ethanol exposures in zebrafish embryos produce the stereotypical morphological phenotypes of FAS, with the severity of phenotypes depending on the developmental stage and alcohol concentration of exposure.",Neurotoxicology and Teratology,10.1016/j.ntt.2014.06.001,1872-9738,Neurotoxicol Teratol,eng,"PMID: 24929233
PMCID: PMC4120066",70-80,PubMed,Molecular and morphological changes in zebrafish following transient ethanol exposure during defined developmental stages,44,"Zhang, Chengjin; Frazier, Jared M.; Chen, Hao; Liu, Yao; Lee, Ju-Ahng; Cole, Gregory J.",NA,NA,NA,2014,Zhang,Zhang et al. 2014
AE,abnormal eye,"24, 48, 72, 168",Ethanol,NA,WT,article-journal,"Alcohol is a teratogen that has diverse effects on brain and craniofacial development, leading to a constellation of developmental disorders referred to as fetal alcohol spectrum disorder (FASD). The molecular basis of ethanol insult remains poorly understood, as does the relationship between molecular and behavioral changes as a consequence of prenatal ethanol exposure. Zebrafish embryos were exposed to a range of ethanol concentrations (0.5-5.0%) during defined developmental stages, and examined for morphological phenotypes characteristic of FASD. Embryos were also analyzed by in situ hybridization for changes in expression of defined cell markers for neural cell types that are sonic hedgehog-dependent. We show that transient binge-like ethanol exposures during defined developmental stages, such as early gastrulation and early neurulation, result in a range of phenotypes and changes in expression of Shh-dependent genes. The severity of fetal alcohol syndrome (FAS) morphological phenotypes, such as microphthalmia, depends on the embryonic stage and concentration of alcohol exposure, as does diminution of retinal Pax6a or forebrain and hindbrain GAD1 gene expression. We also show that changes in eye and brain morphology correlate with changes in Pax6a and GAD1 gene expression. Our results therefore show that transient binge-like ethanol exposures in zebrafish embryos produce the stereotypical morphological phenotypes of FAS, with the severity of phenotypes depending on the developmental stage and alcohol concentration of exposure.",Neurotoxicology and Teratology,10.1016/j.ntt.2014.06.001,1872-9738,Neurotoxicol Teratol,eng,"PMID: 24929233
PMCID: PMC4120066",70-80,PubMed,Molecular and morphological changes in zebrafish following transient ethanol exposure during defined developmental stages,44,"Zhang, Chengjin; Frazier, Jared M.; Chen, Hao; Liu, Yao; Lee, Ju-Ahng; Cole, Gregory J.",NA,NA,NA,2014,Zhang,Zhang et al. 2014
GR,gene regulation,"24, 48, 72, 168",Ethanol,NA,WT,article-journal,"Alcohol is a teratogen that has diverse effects on brain and craniofacial development, leading to a constellation of developmental disorders referred to as fetal alcohol spectrum disorder (FASD). The molecular basis of ethanol insult remains poorly understood, as does the relationship between molecular and behavioral changes as a consequence of prenatal ethanol exposure. Zebrafish embryos were exposed to a range of ethanol concentrations (0.5-5.0%) during defined developmental stages, and examined for morphological phenotypes characteristic of FASD. Embryos were also analyzed by in situ hybridization for changes in expression of defined cell markers for neural cell types that are sonic hedgehog-dependent. We show that transient binge-like ethanol exposures during defined developmental stages, such as early gastrulation and early neurulation, result in a range of phenotypes and changes in expression of Shh-dependent genes. The severity of fetal alcohol syndrome (FAS) morphological phenotypes, such as microphthalmia, depends on the embryonic stage and concentration of alcohol exposure, as does diminution of retinal Pax6a or forebrain and hindbrain GAD1 gene expression. We also show that changes in eye and brain morphology correlate with changes in Pax6a and GAD1 gene expression. Our results therefore show that transient binge-like ethanol exposures in zebrafish embryos produce the stereotypical morphological phenotypes of FAS, with the severity of phenotypes depending on the developmental stage and alcohol concentration of exposure.",Neurotoxicology and Teratology,10.1016/j.ntt.2014.06.001,1872-9738,Neurotoxicol Teratol,eng,"PMID: 24929233
PMCID: PMC4120066",70-80,PubMed,Molecular and morphological changes in zebrafish following transient ethanol exposure during defined developmental stages,44,"Zhang, Chengjin; Frazier, Jared M.; Chen, Hao; Liu, Yao; Lee, Ju-Ahng; Cole, Gregory J.",NA,NA,NA,2014,Zhang,Zhang et al. 2014
ED,edema,72,Ethanol,NA,WT/ Mut,article-journal,"Prenatal alcohol exposure is known to have many profound detrimental effects on human fetal development (fetal alcohol spectrum disorders), which may manifest as lifelong disabilities. However, how alcohol affects the auditory/vestibular system is still largely unknown. This is the first study to investigate morphological effects of alcohol on the developing octavolateral system (the inner ear and lateral line) using the zebrafish, Danio rerio. Zebrafish embryos of 2 hours post fertilization (hpf) were treated in 2% alcohol for 48 hours and screened at 72 hpf for morphological defects of the inner ear and lateral line. Octavolateral organs from both alcohol-treated and control zebrafish were examined using light, confocal, and scanning electron microscopy. We observed several otolith phenotypes for alcohol-treated zebrafish including zero, one, two abnormal, two normal, and multiple otoliths. Results of this study show that alcohol treatment during early development impairs the inner ear (smaller ear, abnormal otoliths, and fewer sensory hair cells) and the lateral line (smaller neuromasts, fewer neuromasts and hair cells per neuromast, and shorter kinocilia of hair cells). Early embryonic alcohol exposure may also result in defects in hearing, balance, and hydrodynamic function of zebrafish.",Zebrafish,10.1089/zeb.2012.0830,1557-8542,Zebrafish,eng,"PMID: 23461415
PMCID: PMC3670565",52-61,PubMed,Alcohol-induced morphological deficits in the development of octavolateral organs of the zebrafish (Danio rerio),10,"Zamora, Lilliann Y.; Lu, Zhongmin",NA,1,NA,2013,Zamora,Zamora et al. 2013
MA,malformation,72,Ethanol,NA,WT/ Mut,article-journal,"Prenatal alcohol exposure is known to have many profound detrimental effects on human fetal development (fetal alcohol spectrum disorders), which may manifest as lifelong disabilities. However, how alcohol affects the auditory/vestibular system is still largely unknown. This is the first study to investigate morphological effects of alcohol on the developing octavolateral system (the inner ear and lateral line) using the zebrafish, Danio rerio. Zebrafish embryos of 2 hours post fertilization (hpf) were treated in 2% alcohol for 48 hours and screened at 72 hpf for morphological defects of the inner ear and lateral line. Octavolateral organs from both alcohol-treated and control zebrafish were examined using light, confocal, and scanning electron microscopy. We observed several otolith phenotypes for alcohol-treated zebrafish including zero, one, two abnormal, two normal, and multiple otoliths. Results of this study show that alcohol treatment during early development impairs the inner ear (smaller ear, abnormal otoliths, and fewer sensory hair cells) and the lateral line (smaller neuromasts, fewer neuromasts and hair cells per neuromast, and shorter kinocilia of hair cells). Early embryonic alcohol exposure may also result in defects in hearing, balance, and hydrodynamic function of zebrafish.",Zebrafish,10.1089/zeb.2012.0830,1557-8542,Zebrafish,eng,"PMID: 23461415
PMCID: PMC3670565",52-61,PubMed,Alcohol-induced morphological deficits in the development of octavolateral organs of the zebrafish (Danio rerio),10,"Zamora, Lilliann Y.; Lu, Zhongmin",NA,1,NA,2013,Zamora,Zamora et al. 2013
MR,mortality rate,"24, 48, 72, 96, 120",Zingiber ottensii Valeton essential oil,NA,WT,article-journal,"Zingiber ottensii Valeton (ZO) exhibits pharmacological activity and has long been used in traditional medicine. However, reports about its safety profiles are limited. The present study aimed to evaluate the phytochemical profile and the toxic effects of ZO essential oil on the development of zebrafish and acute oral toxicity in rats. The essential oil was isolated from ZO rhizomes, and phytochemicals were analyzed using a gas chromatography-mass spectrometer (GC-MS). The embryotoxic and teratogenic effects of ZO essential oil were evaluated in zebrafish embryos and larvae and the acute oral toxicity was determined in rats. GC-MS results showed the essential oil contained zerumbone as a major phytoconstituent (24.73%). The zebrafish embryotoxicity of ZO essential oil appeared to be concentration- and time-dependent manner, with a moderate LC50 (1.003 µg/mL). Teratogenicity in zebrafish embryos also included morphological defects, decreased hatchability, and reduced heart rate. In rats, ZO essential oil (2000 mg/kg, p.o.) resulted in no mortality or significant toxicities. These findings suggest that ZO has embryotoxic and teratogenic effects in zebrafish embryos but does not result in death or acute oral toxicity in rats. Further long-term toxicity studies are needed to confirm the safety of products developed from ZO essential oil.",Toxics,10.3390/toxics9050102,2305-6304,Toxics,eng,"PMID: 34063620
PMCID: PMC8147612",102,PubMed,Phytochemical and Safety Evaluations of Zingiber ottensii Valeton Essential Oil in Zebrafish Embryos and Rats,9,"Thitinarongwate, Wisit; Mektrirat, Raktham; Nimlamool, Wutigri; Khonsung, Parirat; Pikulkaew, Surachai; Okonogi, Siriporn; Kunanusorn, Puongtip",NA,5,NA,2021,Thitinarongwate,Thitinarongwate et al. 2021
AH,abnormal hatching,"24, 48, 72, 96, 120",Zingiber ottensii Valeton essential oil,NA,WT,article-journal,"Zingiber ottensii Valeton (ZO) exhibits pharmacological activity and has long been used in traditional medicine. However, reports about its safety profiles are limited. The present study aimed to evaluate the phytochemical profile and the toxic effects of ZO essential oil on the development of zebrafish and acute oral toxicity in rats. The essential oil was isolated from ZO rhizomes, and phytochemicals were analyzed using a gas chromatography-mass spectrometer (GC-MS). The embryotoxic and teratogenic effects of ZO essential oil were evaluated in zebrafish embryos and larvae and the acute oral toxicity was determined in rats. GC-MS results showed the essential oil contained zerumbone as a major phytoconstituent (24.73%). The zebrafish embryotoxicity of ZO essential oil appeared to be concentration- and time-dependent manner, with a moderate LC50 (1.003 µg/mL). Teratogenicity in zebrafish embryos also included morphological defects, decreased hatchability, and reduced heart rate. In rats, ZO essential oil (2000 mg/kg, p.o.) resulted in no mortality or significant toxicities. These findings suggest that ZO has embryotoxic and teratogenic effects in zebrafish embryos but does not result in death or acute oral toxicity in rats. Further long-term toxicity studies are needed to confirm the safety of products developed from ZO essential oil.",Toxics,10.3390/toxics9050102,2305-6304,Toxics,eng,"PMID: 34063620
PMCID: PMC8147612",102,PubMed,Phytochemical and Safety Evaluations of Zingiber ottensii Valeton Essential Oil in Zebrafish Embryos and Rats,9,"Thitinarongwate, Wisit; Mektrirat, Raktham; Nimlamool, Wutigri; Khonsung, Parirat; Pikulkaew, Surachai; Okonogi, Siriporn; Kunanusorn, Puongtip",NA,5,NA,2021,Thitinarongwate,Thitinarongwate et al. 2021
HE,heart,"24, 48, 72, 96, 120",Zingiber ottensii Valeton essential oil,NA,WT,article-journal,"Zingiber ottensii Valeton (ZO) exhibits pharmacological activity and has long been used in traditional medicine. However, reports about its safety profiles are limited. The present study aimed to evaluate the phytochemical profile and the toxic effects of ZO essential oil on the development of zebrafish and acute oral toxicity in rats. The essential oil was isolated from ZO rhizomes, and phytochemicals were analyzed using a gas chromatography-mass spectrometer (GC-MS). The embryotoxic and teratogenic effects of ZO essential oil were evaluated in zebrafish embryos and larvae and the acute oral toxicity was determined in rats. GC-MS results showed the essential oil contained zerumbone as a major phytoconstituent (24.73%). The zebrafish embryotoxicity of ZO essential oil appeared to be concentration- and time-dependent manner, with a moderate LC50 (1.003 µg/mL). Teratogenicity in zebrafish embryos also included morphological defects, decreased hatchability, and reduced heart rate. In rats, ZO essential oil (2000 mg/kg, p.o.) resulted in no mortality or significant toxicities. These findings suggest that ZO has embryotoxic and teratogenic effects in zebrafish embryos but does not result in death or acute oral toxicity in rats. Further long-term toxicity studies are needed to confirm the safety of products developed from ZO essential oil.",Toxics,10.3390/toxics9050102,2305-6304,Toxics,eng,"PMID: 34063620
PMCID: PMC8147612",102,PubMed,Phytochemical and Safety Evaluations of Zingiber ottensii Valeton Essential Oil in Zebrafish Embryos and Rats,9,"Thitinarongwate, Wisit; Mektrirat, Raktham; Nimlamool, Wutigri; Khonsung, Parirat; Pikulkaew, Surachai; Okonogi, Siriporn; Kunanusorn, Puongtip",NA,5,NA,2021,Thitinarongwate,Thitinarongwate et al. 2021
ED,edema,"24, 48, 72, 96, 120",Zingiber ottensii Valeton essential oil,NA,WT,article-journal,"Zingiber ottensii Valeton (ZO) exhibits pharmacological activity and has long been used in traditional medicine. However, reports about its safety profiles are limited. The present study aimed to evaluate the phytochemical profile and the toxic effects of ZO essential oil on the development of zebrafish and acute oral toxicity in rats. The essential oil was isolated from ZO rhizomes, and phytochemicals were analyzed using a gas chromatography-mass spectrometer (GC-MS). The embryotoxic and teratogenic effects of ZO essential oil were evaluated in zebrafish embryos and larvae and the acute oral toxicity was determined in rats. GC-MS results showed the essential oil contained zerumbone as a major phytoconstituent (24.73%). The zebrafish embryotoxicity of ZO essential oil appeared to be concentration- and time-dependent manner, with a moderate LC50 (1.003 µg/mL). Teratogenicity in zebrafish embryos also included morphological defects, decreased hatchability, and reduced heart rate. In rats, ZO essential oil (2000 mg/kg, p.o.) resulted in no mortality or significant toxicities. These findings suggest that ZO has embryotoxic and teratogenic effects in zebrafish embryos but does not result in death or acute oral toxicity in rats. Further long-term toxicity studies are needed to confirm the safety of products developed from ZO essential oil.",Toxics,10.3390/toxics9050102,2305-6304,Toxics,eng,"PMID: 34063620
PMCID: PMC8147612",102,PubMed,Phytochemical and Safety Evaluations of Zingiber ottensii Valeton Essential Oil in Zebrafish Embryos and Rats,9,"Thitinarongwate, Wisit; Mektrirat, Raktham; Nimlamool, Wutigri; Khonsung, Parirat; Pikulkaew, Surachai; Okonogi, Siriporn; Kunanusorn, Puongtip",NA,5,NA,2021,Thitinarongwate,Thitinarongwate et al. 2021
CO,coagulated,"24, 48, 72, 96, 120",Zingiber ottensii Valeton essential oil,NA,WT,article-journal,"Zingiber ottensii Valeton (ZO) exhibits pharmacological activity and has long been used in traditional medicine. However, reports about its safety profiles are limited. The present study aimed to evaluate the phytochemical profile and the toxic effects of ZO essential oil on the development of zebrafish and acute oral toxicity in rats. The essential oil was isolated from ZO rhizomes, and phytochemicals were analyzed using a gas chromatography-mass spectrometer (GC-MS). The embryotoxic and teratogenic effects of ZO essential oil were evaluated in zebrafish embryos and larvae and the acute oral toxicity was determined in rats. GC-MS results showed the essential oil contained zerumbone as a major phytoconstituent (24.73%). The zebrafish embryotoxicity of ZO essential oil appeared to be concentration- and time-dependent manner, with a moderate LC50 (1.003 µg/mL). Teratogenicity in zebrafish embryos also included morphological defects, decreased hatchability, and reduced heart rate. In rats, ZO essential oil (2000 mg/kg, p.o.) resulted in no mortality or significant toxicities. These findings suggest that ZO has embryotoxic and teratogenic effects in zebrafish embryos but does not result in death or acute oral toxicity in rats. Further long-term toxicity studies are needed to confirm the safety of products developed from ZO essential oil.",Toxics,10.3390/toxics9050102,2305-6304,Toxics,eng,"PMID: 34063620
PMCID: PMC8147612",102,PubMed,Phytochemical and Safety Evaluations of Zingiber ottensii Valeton Essential Oil in Zebrafish Embryos and Rats,9,"Thitinarongwate, Wisit; Mektrirat, Raktham; Nimlamool, Wutigri; Khonsung, Parirat; Pikulkaew, Surachai; Okonogi, Siriporn; Kunanusorn, Puongtip",NA,5,NA,2021,Thitinarongwate,Thitinarongwate et al. 2021
AT,abnormal tail effects,"24, 48, 72, 96, 120",Zingiber ottensii Valeton essential oil,NA,WT,article-journal,"Zingiber ottensii Valeton (ZO) exhibits pharmacological activity and has long been used in traditional medicine. However, reports about its safety profiles are limited. The present study aimed to evaluate the phytochemical profile and the toxic effects of ZO essential oil on the development of zebrafish and acute oral toxicity in rats. The essential oil was isolated from ZO rhizomes, and phytochemicals were analyzed using a gas chromatography-mass spectrometer (GC-MS). The embryotoxic and teratogenic effects of ZO essential oil were evaluated in zebrafish embryos and larvae and the acute oral toxicity was determined in rats. GC-MS results showed the essential oil contained zerumbone as a major phytoconstituent (24.73%). The zebrafish embryotoxicity of ZO essential oil appeared to be concentration- and time-dependent manner, with a moderate LC50 (1.003 µg/mL). Teratogenicity in zebrafish embryos also included morphological defects, decreased hatchability, and reduced heart rate. In rats, ZO essential oil (2000 mg/kg, p.o.) resulted in no mortality or significant toxicities. These findings suggest that ZO has embryotoxic and teratogenic effects in zebrafish embryos but does not result in death or acute oral toxicity in rats. Further long-term toxicity studies are needed to confirm the safety of products developed from ZO essential oil.",Toxics,10.3390/toxics9050102,2305-6304,Toxics,eng,"PMID: 34063620
PMCID: PMC8147612",102,PubMed,Phytochemical and Safety Evaluations of Zingiber ottensii Valeton Essential Oil in Zebrafish Embryos and Rats,9,"Thitinarongwate, Wisit; Mektrirat, Raktham; Nimlamool, Wutigri; Khonsung, Parirat; Pikulkaew, Surachai; Okonogi, Siriporn; Kunanusorn, Puongtip",NA,5,NA,2021,Thitinarongwate,Thitinarongwate et al. 2021
MA,malformation,"24, 48, 72, 96, 120",Zingiber ottensii Valeton essential oil,NA,WT,article-journal,"Zingiber ottensii Valeton (ZO) exhibits pharmacological activity and has long been used in traditional medicine. However, reports about its safety profiles are limited. The present study aimed to evaluate the phytochemical profile and the toxic effects of ZO essential oil on the development of zebrafish and acute oral toxicity in rats. The essential oil was isolated from ZO rhizomes, and phytochemicals were analyzed using a gas chromatography-mass spectrometer (GC-MS). The embryotoxic and teratogenic effects of ZO essential oil were evaluated in zebrafish embryos and larvae and the acute oral toxicity was determined in rats. GC-MS results showed the essential oil contained zerumbone as a major phytoconstituent (24.73%). The zebrafish embryotoxicity of ZO essential oil appeared to be concentration- and time-dependent manner, with a moderate LC50 (1.003 µg/mL). Teratogenicity in zebrafish embryos also included morphological defects, decreased hatchability, and reduced heart rate. In rats, ZO essential oil (2000 mg/kg, p.o.) resulted in no mortality or significant toxicities. These findings suggest that ZO has embryotoxic and teratogenic effects in zebrafish embryos but does not result in death or acute oral toxicity in rats. Further long-term toxicity studies are needed to confirm the safety of products developed from ZO essential oil.",Toxics,10.3390/toxics9050102,2305-6304,Toxics,eng,"PMID: 34063620
PMCID: PMC8147612",102,PubMed,Phytochemical and Safety Evaluations of Zingiber ottensii Valeton Essential Oil in Zebrafish Embryos and Rats,9,"Thitinarongwate, Wisit; Mektrirat, Raktham; Nimlamool, Wutigri; Khonsung, Parirat; Pikulkaew, Surachai; Okonogi, Siriporn; Kunanusorn, Puongtip",NA,5,NA,2021,Thitinarongwate,Thitinarongwate et al. 2021
MR,mortality rate,"34, 58, 82, 106",25C-NBOMe,NA,WT,article-journal,"The NBOMe (N-2-methoxybenzyl-phenethylamines) family of compounds are synthetic hallucinogens derived from the 2C series. Although this family of compounds has been responsible for multiple cases of acute toxicity and several deaths around the world, to date there are few studies. These compounds act as potent 5-HT2A receptor agonists, including the hallucinogen 25C-NBOMe (2-(4-chloro-2,5-dimethoxyphenyl)-N-[(2-methoxyphenyl)methyl]ethanamine). In this study, we first evaluated the toxicity of 25C-NBOMe in two animal models: Artemia salina and zebrafish using the lethality test of Meyer et al. (1982) modified for Artemia salina and the Fish Embryo Toxicity test (FET) for zebrafish (Danio rerio). Subsequently, we determined the behavioral and morphological effects using different concentrations of the 25C-NBOMe. As a result, we found that this substance is highly toxic according to lethality tests in both animal models. We also observe that this hallucinogen induces alterations in swimming and motility patterns in Artemia salina. Similarly, there were alterations in the motor response to a stimulus, as well as abnormal development in the zebrafish. The developmental effects of zebrafish suggest a teratogenic potential for 25C-NBOMe. Therefore, these findings are correlated with side effects, such as motor response abnormalities and muscle deterioration, clinically reported for consumers of this recreational drug. Finally, although recent studies are addressing the neurotoxicity and cardiotoxicity of 25C-NBOMe in cell cultures, to the best of our knowledge, this is the first in vivo report for 25C-NBOMe related to toxicological parameters and their global effects on development. Therefore, it could represent an advance in the study of the substance that contributes to the understanding of the effects on behavior and development in humans.",Toxicology Reports,10.1016/j.toxrep.2021.01.010,2214-7500,Toxicol Rep,eng,"PMID: 33598409
PMCID: PMC7868744",315-323,PubMed,Zebrafish and Artemia salina in vivo evaluation of the recreational 25C-NBOMe drug demonstrates its high toxicity,8,"Álvarez-Alarcón, Natalie; Osorio-Méndez, Jhon Jairo; Ayala-Fajardo, Adis; Garzón-Méndez, William F.; Garavito-Aguilar, Zayra V.",NA,NA,NA,2021,Álvarez,Álvarez et al. 2021
AP,abnormal pigmentation,"34, 58, 82, 106",25C-NBOMe,NA,WT,article-journal,"The NBOMe (N-2-methoxybenzyl-phenethylamines) family of compounds are synthetic hallucinogens derived from the 2C series. Although this family of compounds has been responsible for multiple cases of acute toxicity and several deaths around the world, to date there are few studies. These compounds act as potent 5-HT2A receptor agonists, including the hallucinogen 25C-NBOMe (2-(4-chloro-2,5-dimethoxyphenyl)-N-[(2-methoxyphenyl)methyl]ethanamine). In this study, we first evaluated the toxicity of 25C-NBOMe in two animal models: Artemia salina and zebrafish using the lethality test of Meyer et al. (1982) modified for Artemia salina and the Fish Embryo Toxicity test (FET) for zebrafish (Danio rerio). Subsequently, we determined the behavioral and morphological effects using different concentrations of the 25C-NBOMe. As a result, we found that this substance is highly toxic according to lethality tests in both animal models. We also observe that this hallucinogen induces alterations in swimming and motility patterns in Artemia salina. Similarly, there were alterations in the motor response to a stimulus, as well as abnormal development in the zebrafish. The developmental effects of zebrafish suggest a teratogenic potential for 25C-NBOMe. Therefore, these findings are correlated with side effects, such as motor response abnormalities and muscle deterioration, clinically reported for consumers of this recreational drug. Finally, although recent studies are addressing the neurotoxicity and cardiotoxicity of 25C-NBOMe in cell cultures, to the best of our knowledge, this is the first in vivo report for 25C-NBOMe related to toxicological parameters and their global effects on development. Therefore, it could represent an advance in the study of the substance that contributes to the understanding of the effects on behavior and development in humans.",Toxicology Reports,10.1016/j.toxrep.2021.01.010,2214-7500,Toxicol Rep,eng,"PMID: 33598409
PMCID: PMC7868744",315-323,PubMed,Zebrafish and Artemia salina in vivo evaluation of the recreational 25C-NBOMe drug demonstrates its high toxicity,8,"Álvarez-Alarcón, Natalie; Osorio-Méndez, Jhon Jairo; Ayala-Fajardo, Adis; Garzón-Méndez, William F.; Garavito-Aguilar, Zayra V.",NA,NA,NA,2021,Álvarez,Álvarez et al. 2021
DD,developmental delay,"34, 58, 82, 106",25C-NBOMe,NA,WT,article-journal,"The NBOMe (N-2-methoxybenzyl-phenethylamines) family of compounds are synthetic hallucinogens derived from the 2C series. Although this family of compounds has been responsible for multiple cases of acute toxicity and several deaths around the world, to date there are few studies. These compounds act as potent 5-HT2A receptor agonists, including the hallucinogen 25C-NBOMe (2-(4-chloro-2,5-dimethoxyphenyl)-N-[(2-methoxyphenyl)methyl]ethanamine). In this study, we first evaluated the toxicity of 25C-NBOMe in two animal models: Artemia salina and zebrafish using the lethality test of Meyer et al. (1982) modified for Artemia salina and the Fish Embryo Toxicity test (FET) for zebrafish (Danio rerio). Subsequently, we determined the behavioral and morphological effects using different concentrations of the 25C-NBOMe. As a result, we found that this substance is highly toxic according to lethality tests in both animal models. We also observe that this hallucinogen induces alterations in swimming and motility patterns in Artemia salina. Similarly, there were alterations in the motor response to a stimulus, as well as abnormal development in the zebrafish. The developmental effects of zebrafish suggest a teratogenic potential for 25C-NBOMe. Therefore, these findings are correlated with side effects, such as motor response abnormalities and muscle deterioration, clinically reported for consumers of this recreational drug. Finally, although recent studies are addressing the neurotoxicity and cardiotoxicity of 25C-NBOMe in cell cultures, to the best of our knowledge, this is the first in vivo report for 25C-NBOMe related to toxicological parameters and their global effects on development. Therefore, it could represent an advance in the study of the substance that contributes to the understanding of the effects on behavior and development in humans.",Toxicology Reports,10.1016/j.toxrep.2021.01.010,2214-7500,Toxicol Rep,eng,"PMID: 33598409
PMCID: PMC7868744",315-323,PubMed,Zebrafish and Artemia salina in vivo evaluation of the recreational 25C-NBOMe drug demonstrates its high toxicity,8,"Álvarez-Alarcón, Natalie; Osorio-Méndez, Jhon Jairo; Ayala-Fajardo, Adis; Garzón-Méndez, William F.; Garavito-Aguilar, Zayra V.",NA,NA,NA,2021,Álvarez,Álvarez et al. 2021
ED,edema,"34, 58, 82, 106",25C-NBOMe,NA,WT,article-journal,"The NBOMe (N-2-methoxybenzyl-phenethylamines) family of compounds are synthetic hallucinogens derived from the 2C series. Although this family of compounds has been responsible for multiple cases of acute toxicity and several deaths around the world, to date there are few studies. These compounds act as potent 5-HT2A receptor agonists, including the hallucinogen 25C-NBOMe (2-(4-chloro-2,5-dimethoxyphenyl)-N-[(2-methoxyphenyl)methyl]ethanamine). In this study, we first evaluated the toxicity of 25C-NBOMe in two animal models: Artemia salina and zebrafish using the lethality test of Meyer et al. (1982) modified for Artemia salina and the Fish Embryo Toxicity test (FET) for zebrafish (Danio rerio). Subsequently, we determined the behavioral and morphological effects using different concentrations of the 25C-NBOMe. As a result, we found that this substance is highly toxic according to lethality tests in both animal models. We also observe that this hallucinogen induces alterations in swimming and motility patterns in Artemia salina. Similarly, there were alterations in the motor response to a stimulus, as well as abnormal development in the zebrafish. The developmental effects of zebrafish suggest a teratogenic potential for 25C-NBOMe. Therefore, these findings are correlated with side effects, such as motor response abnormalities and muscle deterioration, clinically reported for consumers of this recreational drug. Finally, although recent studies are addressing the neurotoxicity and cardiotoxicity of 25C-NBOMe in cell cultures, to the best of our knowledge, this is the first in vivo report for 25C-NBOMe related to toxicological parameters and their global effects on development. Therefore, it could represent an advance in the study of the substance that contributes to the understanding of the effects on behavior and development in humans.",Toxicology Reports,10.1016/j.toxrep.2021.01.010,2214-7500,Toxicol Rep,eng,"PMID: 33598409
PMCID: PMC7868744",315-323,PubMed,Zebrafish and Artemia salina in vivo evaluation of the recreational 25C-NBOMe drug demonstrates its high toxicity,8,"Álvarez-Alarcón, Natalie; Osorio-Méndez, Jhon Jairo; Ayala-Fajardo, Adis; Garzón-Méndez, William F.; Garavito-Aguilar, Zayra V.",NA,NA,NA,2021,Álvarez,Álvarez et al. 2021
AC,abnormal blood circulation,"34, 58, 82, 106",25C-NBOMe,NA,WT,article-journal,"The NBOMe (N-2-methoxybenzyl-phenethylamines) family of compounds are synthetic hallucinogens derived from the 2C series. Although this family of compounds has been responsible for multiple cases of acute toxicity and several deaths around the world, to date there are few studies. These compounds act as potent 5-HT2A receptor agonists, including the hallucinogen 25C-NBOMe (2-(4-chloro-2,5-dimethoxyphenyl)-N-[(2-methoxyphenyl)methyl]ethanamine). In this study, we first evaluated the toxicity of 25C-NBOMe in two animal models: Artemia salina and zebrafish using the lethality test of Meyer et al. (1982) modified for Artemia salina and the Fish Embryo Toxicity test (FET) for zebrafish (Danio rerio). Subsequently, we determined the behavioral and morphological effects using different concentrations of the 25C-NBOMe. As a result, we found that this substance is highly toxic according to lethality tests in both animal models. We also observe that this hallucinogen induces alterations in swimming and motility patterns in Artemia salina. Similarly, there were alterations in the motor response to a stimulus, as well as abnormal development in the zebrafish. The developmental effects of zebrafish suggest a teratogenic potential for 25C-NBOMe. Therefore, these findings are correlated with side effects, such as motor response abnormalities and muscle deterioration, clinically reported for consumers of this recreational drug. Finally, although recent studies are addressing the neurotoxicity and cardiotoxicity of 25C-NBOMe in cell cultures, to the best of our knowledge, this is the first in vivo report for 25C-NBOMe related to toxicological parameters and their global effects on development. Therefore, it could represent an advance in the study of the substance that contributes to the understanding of the effects on behavior and development in humans.",Toxicology Reports,10.1016/j.toxrep.2021.01.010,2214-7500,Toxicol Rep,eng,"PMID: 33598409
PMCID: PMC7868744",315-323,PubMed,Zebrafish and Artemia salina in vivo evaluation of the recreational 25C-NBOMe drug demonstrates its high toxicity,8,"Álvarez-Alarcón, Natalie; Osorio-Méndez, Jhon Jairo; Ayala-Fajardo, Adis; Garzón-Méndez, William F.; Garavito-Aguilar, Zayra V.",NA,NA,NA,2021,Álvarez,Álvarez et al. 2021
HE,heart,"34, 58, 82, 106",25C-NBOMe,NA,WT,article-journal,"The NBOMe (N-2-methoxybenzyl-phenethylamines) family of compounds are synthetic hallucinogens derived from the 2C series. Although this family of compounds has been responsible for multiple cases of acute toxicity and several deaths around the world, to date there are few studies. These compounds act as potent 5-HT2A receptor agonists, including the hallucinogen 25C-NBOMe (2-(4-chloro-2,5-dimethoxyphenyl)-N-[(2-methoxyphenyl)methyl]ethanamine). In this study, we first evaluated the toxicity of 25C-NBOMe in two animal models: Artemia salina and zebrafish using the lethality test of Meyer et al. (1982) modified for Artemia salina and the Fish Embryo Toxicity test (FET) for zebrafish (Danio rerio). Subsequently, we determined the behavioral and morphological effects using different concentrations of the 25C-NBOMe. As a result, we found that this substance is highly toxic according to lethality tests in both animal models. We also observe that this hallucinogen induces alterations in swimming and motility patterns in Artemia salina. Similarly, there were alterations in the motor response to a stimulus, as well as abnormal development in the zebrafish. The developmental effects of zebrafish suggest a teratogenic potential for 25C-NBOMe. Therefore, these findings are correlated with side effects, such as motor response abnormalities and muscle deterioration, clinically reported for consumers of this recreational drug. Finally, although recent studies are addressing the neurotoxicity and cardiotoxicity of 25C-NBOMe in cell cultures, to the best of our knowledge, this is the first in vivo report for 25C-NBOMe related to toxicological parameters and their global effects on development. Therefore, it could represent an advance in the study of the substance that contributes to the understanding of the effects on behavior and development in humans.",Toxicology Reports,10.1016/j.toxrep.2021.01.010,2214-7500,Toxicol Rep,eng,"PMID: 33598409
PMCID: PMC7868744",315-323,PubMed,Zebrafish and Artemia salina in vivo evaluation of the recreational 25C-NBOMe drug demonstrates its high toxicity,8,"Álvarez-Alarcón, Natalie; Osorio-Méndez, Jhon Jairo; Ayala-Fajardo, Adis; Garzón-Méndez, William F.; Garavito-Aguilar, Zayra V.",NA,NA,NA,2021,Álvarez,Álvarez et al. 2021
MA,malformation,"34, 58, 82, 106",25C-NBOMe,NA,WT,article-journal,"The NBOMe (N-2-methoxybenzyl-phenethylamines) family of compounds are synthetic hallucinogens derived from the 2C series. Although this family of compounds has been responsible for multiple cases of acute toxicity and several deaths around the world, to date there are few studies. These compounds act as potent 5-HT2A receptor agonists, including the hallucinogen 25C-NBOMe (2-(4-chloro-2,5-dimethoxyphenyl)-N-[(2-methoxyphenyl)methyl]ethanamine). In this study, we first evaluated the toxicity of 25C-NBOMe in two animal models: Artemia salina and zebrafish using the lethality test of Meyer et al. (1982) modified for Artemia salina and the Fish Embryo Toxicity test (FET) for zebrafish (Danio rerio). Subsequently, we determined the behavioral and morphological effects using different concentrations of the 25C-NBOMe. As a result, we found that this substance is highly toxic according to lethality tests in both animal models. We also observe that this hallucinogen induces alterations in swimming and motility patterns in Artemia salina. Similarly, there were alterations in the motor response to a stimulus, as well as abnormal development in the zebrafish. The developmental effects of zebrafish suggest a teratogenic potential for 25C-NBOMe. Therefore, these findings are correlated with side effects, such as motor response abnormalities and muscle deterioration, clinically reported for consumers of this recreational drug. Finally, although recent studies are addressing the neurotoxicity and cardiotoxicity of 25C-NBOMe in cell cultures, to the best of our knowledge, this is the first in vivo report for 25C-NBOMe related to toxicological parameters and their global effects on development. Therefore, it could represent an advance in the study of the substance that contributes to the understanding of the effects on behavior and development in humans.",Toxicology Reports,10.1016/j.toxrep.2021.01.010,2214-7500,Toxicol Rep,eng,"PMID: 33598409
PMCID: PMC7868744",315-323,PubMed,Zebrafish and Artemia salina in vivo evaluation of the recreational 25C-NBOMe drug demonstrates its high toxicity,8,"Álvarez-Alarcón, Natalie; Osorio-Méndez, Jhon Jairo; Ayala-Fajardo, Adis; Garzón-Méndez, William F.; Garavito-Aguilar, Zayra V.",NA,NA,NA,2021,Álvarez,Álvarez et al. 2021
AB,abnormal behavior,"34, 58, 82, 106",25C-NBOMe,NA,WT,article-journal,"The NBOMe (N-2-methoxybenzyl-phenethylamines) family of compounds are synthetic hallucinogens derived from the 2C series. Although this family of compounds has been responsible for multiple cases of acute toxicity and several deaths around the world, to date there are few studies. These compounds act as potent 5-HT2A receptor agonists, including the hallucinogen 25C-NBOMe (2-(4-chloro-2,5-dimethoxyphenyl)-N-[(2-methoxyphenyl)methyl]ethanamine). In this study, we first evaluated the toxicity of 25C-NBOMe in two animal models: Artemia salina and zebrafish using the lethality test of Meyer et al. (1982) modified for Artemia salina and the Fish Embryo Toxicity test (FET) for zebrafish (Danio rerio). Subsequently, we determined the behavioral and morphological effects using different concentrations of the 25C-NBOMe. As a result, we found that this substance is highly toxic according to lethality tests in both animal models. We also observe that this hallucinogen induces alterations in swimming and motility patterns in Artemia salina. Similarly, there were alterations in the motor response to a stimulus, as well as abnormal development in the zebrafish. The developmental effects of zebrafish suggest a teratogenic potential for 25C-NBOMe. Therefore, these findings are correlated with side effects, such as motor response abnormalities and muscle deterioration, clinically reported for consumers of this recreational drug. Finally, although recent studies are addressing the neurotoxicity and cardiotoxicity of 25C-NBOMe in cell cultures, to the best of our knowledge, this is the first in vivo report for 25C-NBOMe related to toxicological parameters and their global effects on development. Therefore, it could represent an advance in the study of the substance that contributes to the understanding of the effects on behavior and development in humans.",Toxicology Reports,10.1016/j.toxrep.2021.01.010,2214-7500,Toxicol Rep,eng,"PMID: 33598409
PMCID: PMC7868744",315-323,PubMed,Zebrafish and Artemia salina in vivo evaluation of the recreational 25C-NBOMe drug demonstrates its high toxicity,8,"Álvarez-Alarcón, Natalie; Osorio-Méndez, Jhon Jairo; Ayala-Fajardo, Adis; Garzón-Méndez, William F.; Garavito-Aguilar, Zayra V.",NA,NA,NA,2021,Álvarez,Álvarez et al. 2021
MR,mortality rate,"48, 54, 60, 120",Opicapone,NA,WT,article-journal,"The use of clinical psychoactive drugs often poses unpredictable threats to fetal development. Catechol-O-methyltransferase (COMT) is a key enzyme that regulates dopamine metabolism and a promising target for modulation of cognitive functions. Opicapone, a newly effective third-generation peripheral COMT inhibitor, is used for the treatment of Parkinson's disease (PD) and possibly to improve other dopamine-related disorders such as alcohol use disorder (AUD) and obsessive-compulsive disorder (OCD). The widespread use of opicapone will inevitably lead to biological exposure and damage to the human body, such as affecting fetal development. However, the effect of opicapone on embryonic development remains unknown. Here, zebrafish larvae were used as an animal model and demonstrated that a high concentration (30 μM) of opicapone exposure was teratogenic and lethal, while a low concentration also caused developmental delay such as a shortened body size, a smaller head, and reduced locomotor behaviors in zebrafish larvae. Meanwhile, opicapone treatment specifically increased the level of dopamine (DA) in zebrafish larvae. The depletion response of the total glutathione level (including oxidized and reduced forms of glutathione) and changed antioxidant enzymes activities in zebrafish larvae suggest oxidative damage caused by opicapone. In addition, enhanced glutathione metabolism and cytokine-cytokine receptor interaction were found in zebrafish larvae treated with opicapone, indicating that opicapone treatment caused an oxidation process and immune responses. Our results provide a new insight into the significant developmental toxicity of opicapone in zebrafish larvae.",Ecotoxicology and Environmental Safety,10.1016/j.ecoenv.2022.114340,1090-2414,Ecotoxicol Environ Saf,eng,PMID: 36508804,114340,PubMed,Developmental and behavioral toxicity assessment of opicapone in zebrafish embryos,249,"Su, Zhengkang; Guan, Kaiyu; Liu, Yunbin; Zhang, Hai; Huang, Zhengwei; Zheng, Miaomiao; Zhu, Ya; Zhang, He; Song, Weihong; Li, Xi",NA,NA,NA,2023,Su,Su et al. 2023
DD,developmental delay,"48, 54, 60, 120",Opicapone,NA,WT,article-journal,"The use of clinical psychoactive drugs often poses unpredictable threats to fetal development. Catechol-O-methyltransferase (COMT) is a key enzyme that regulates dopamine metabolism and a promising target for modulation of cognitive functions. Opicapone, a newly effective third-generation peripheral COMT inhibitor, is used for the treatment of Parkinson's disease (PD) and possibly to improve other dopamine-related disorders such as alcohol use disorder (AUD) and obsessive-compulsive disorder (OCD). The widespread use of opicapone will inevitably lead to biological exposure and damage to the human body, such as affecting fetal development. However, the effect of opicapone on embryonic development remains unknown. Here, zebrafish larvae were used as an animal model and demonstrated that a high concentration (30 μM) of opicapone exposure was teratogenic and lethal, while a low concentration also caused developmental delay such as a shortened body size, a smaller head, and reduced locomotor behaviors in zebrafish larvae. Meanwhile, opicapone treatment specifically increased the level of dopamine (DA) in zebrafish larvae. The depletion response of the total glutathione level (including oxidized and reduced forms of glutathione) and changed antioxidant enzymes activities in zebrafish larvae suggest oxidative damage caused by opicapone. In addition, enhanced glutathione metabolism and cytokine-cytokine receptor interaction were found in zebrafish larvae treated with opicapone, indicating that opicapone treatment caused an oxidation process and immune responses. Our results provide a new insight into the significant developmental toxicity of opicapone in zebrafish larvae.",Ecotoxicology and Environmental Safety,10.1016/j.ecoenv.2022.114340,1090-2414,Ecotoxicol Environ Saf,eng,PMID: 36508804,114340,PubMed,Developmental and behavioral toxicity assessment of opicapone in zebrafish embryos,249,"Su, Zhengkang; Guan, Kaiyu; Liu, Yunbin; Zhang, Hai; Huang, Zhengwei; Zheng, Miaomiao; Zhu, Ya; Zhang, He; Song, Weihong; Li, Xi",NA,NA,NA,2023,Su,Su et al. 2023
MA,malformation,"48, 54, 60, 120",Opicapone,NA,WT,article-journal,"The use of clinical psychoactive drugs often poses unpredictable threats to fetal development. Catechol-O-methyltransferase (COMT) is a key enzyme that regulates dopamine metabolism and a promising target for modulation of cognitive functions. Opicapone, a newly effective third-generation peripheral COMT inhibitor, is used for the treatment of Parkinson's disease (PD) and possibly to improve other dopamine-related disorders such as alcohol use disorder (AUD) and obsessive-compulsive disorder (OCD). The widespread use of opicapone will inevitably lead to biological exposure and damage to the human body, such as affecting fetal development. However, the effect of opicapone on embryonic development remains unknown. Here, zebrafish larvae were used as an animal model and demonstrated that a high concentration (30 μM) of opicapone exposure was teratogenic and lethal, while a low concentration also caused developmental delay such as a shortened body size, a smaller head, and reduced locomotor behaviors in zebrafish larvae. Meanwhile, opicapone treatment specifically increased the level of dopamine (DA) in zebrafish larvae. The depletion response of the total glutathione level (including oxidized and reduced forms of glutathione) and changed antioxidant enzymes activities in zebrafish larvae suggest oxidative damage caused by opicapone. In addition, enhanced glutathione metabolism and cytokine-cytokine receptor interaction were found in zebrafish larvae treated with opicapone, indicating that opicapone treatment caused an oxidation process and immune responses. Our results provide a new insight into the significant developmental toxicity of opicapone in zebrafish larvae.",Ecotoxicology and Environmental Safety,10.1016/j.ecoenv.2022.114340,1090-2414,Ecotoxicol Environ Saf,eng,PMID: 36508804,114340,PubMed,Developmental and behavioral toxicity assessment of opicapone in zebrafish embryos,249,"Su, Zhengkang; Guan, Kaiyu; Liu, Yunbin; Zhang, Hai; Huang, Zhengwei; Zheng, Miaomiao; Zhu, Ya; Zhang, He; Song, Weihong; Li, Xi",NA,NA,NA,2023,Su,Su et al. 2023
AB,abnormal behavior,"48, 54, 60, 120",Opicapone,NA,WT,article-journal,"The use of clinical psychoactive drugs often poses unpredictable threats to fetal development. Catechol-O-methyltransferase (COMT) is a key enzyme that regulates dopamine metabolism and a promising target for modulation of cognitive functions. Opicapone, a newly effective third-generation peripheral COMT inhibitor, is used for the treatment of Parkinson's disease (PD) and possibly to improve other dopamine-related disorders such as alcohol use disorder (AUD) and obsessive-compulsive disorder (OCD). The widespread use of opicapone will inevitably lead to biological exposure and damage to the human body, such as affecting fetal development. However, the effect of opicapone on embryonic development remains unknown. Here, zebrafish larvae were used as an animal model and demonstrated that a high concentration (30 μM) of opicapone exposure was teratogenic and lethal, while a low concentration also caused developmental delay such as a shortened body size, a smaller head, and reduced locomotor behaviors in zebrafish larvae. Meanwhile, opicapone treatment specifically increased the level of dopamine (DA) in zebrafish larvae. The depletion response of the total glutathione level (including oxidized and reduced forms of glutathione) and changed antioxidant enzymes activities in zebrafish larvae suggest oxidative damage caused by opicapone. In addition, enhanced glutathione metabolism and cytokine-cytokine receptor interaction were found in zebrafish larvae treated with opicapone, indicating that opicapone treatment caused an oxidation process and immune responses. Our results provide a new insight into the significant developmental toxicity of opicapone in zebrafish larvae.",Ecotoxicology and Environmental Safety,10.1016/j.ecoenv.2022.114340,1090-2414,Ecotoxicol Environ Saf,eng,PMID: 36508804,114340,PubMed,Developmental and behavioral toxicity assessment of opicapone in zebrafish embryos,249,"Su, Zhengkang; Guan, Kaiyu; Liu, Yunbin; Zhang, Hai; Huang, Zhengwei; Zheng, Miaomiao; Zhu, Ya; Zhang, He; Song, Weihong; Li, Xi",NA,NA,NA,2023,Su,Su et al. 2023
AH,abnormal hatching,"48, 54, 60, 120",Opicapone,NA,WT,article-journal,"The use of clinical psychoactive drugs often poses unpredictable threats to fetal development. Catechol-O-methyltransferase (COMT) is a key enzyme that regulates dopamine metabolism and a promising target for modulation of cognitive functions. Opicapone, a newly effective third-generation peripheral COMT inhibitor, is used for the treatment of Parkinson's disease (PD) and possibly to improve other dopamine-related disorders such as alcohol use disorder (AUD) and obsessive-compulsive disorder (OCD). The widespread use of opicapone will inevitably lead to biological exposure and damage to the human body, such as affecting fetal development. However, the effect of opicapone on embryonic development remains unknown. Here, zebrafish larvae were used as an animal model and demonstrated that a high concentration (30 μM) of opicapone exposure was teratogenic and lethal, while a low concentration also caused developmental delay such as a shortened body size, a smaller head, and reduced locomotor behaviors in zebrafish larvae. Meanwhile, opicapone treatment specifically increased the level of dopamine (DA) in zebrafish larvae. The depletion response of the total glutathione level (including oxidized and reduced forms of glutathione) and changed antioxidant enzymes activities in zebrafish larvae suggest oxidative damage caused by opicapone. In addition, enhanced glutathione metabolism and cytokine-cytokine receptor interaction were found in zebrafish larvae treated with opicapone, indicating that opicapone treatment caused an oxidation process and immune responses. Our results provide a new insight into the significant developmental toxicity of opicapone in zebrafish larvae.",Ecotoxicology and Environmental Safety,10.1016/j.ecoenv.2022.114340,1090-2414,Ecotoxicol Environ Saf,eng,PMID: 36508804,114340,PubMed,Developmental and behavioral toxicity assessment of opicapone in zebrafish embryos,249,"Su, Zhengkang; Guan, Kaiyu; Liu, Yunbin; Zhang, Hai; Huang, Zhengwei; Zheng, Miaomiao; Zhu, Ya; Zhang, He; Song, Weihong; Li, Xi",NA,NA,NA,2023,Su,Su et al. 2023
ED,edema,"48, 54, 60, 120",Opicapone,NA,WT,article-journal,"The use of clinical psychoactive drugs often poses unpredictable threats to fetal development. Catechol-O-methyltransferase (COMT) is a key enzyme that regulates dopamine metabolism and a promising target for modulation of cognitive functions. Opicapone, a newly effective third-generation peripheral COMT inhibitor, is used for the treatment of Parkinson's disease (PD) and possibly to improve other dopamine-related disorders such as alcohol use disorder (AUD) and obsessive-compulsive disorder (OCD). The widespread use of opicapone will inevitably lead to biological exposure and damage to the human body, such as affecting fetal development. However, the effect of opicapone on embryonic development remains unknown. Here, zebrafish larvae were used as an animal model and demonstrated that a high concentration (30 μM) of opicapone exposure was teratogenic and lethal, while a low concentration also caused developmental delay such as a shortened body size, a smaller head, and reduced locomotor behaviors in zebrafish larvae. Meanwhile, opicapone treatment specifically increased the level of dopamine (DA) in zebrafish larvae. The depletion response of the total glutathione level (including oxidized and reduced forms of glutathione) and changed antioxidant enzymes activities in zebrafish larvae suggest oxidative damage caused by opicapone. In addition, enhanced glutathione metabolism and cytokine-cytokine receptor interaction were found in zebrafish larvae treated with opicapone, indicating that opicapone treatment caused an oxidation process and immune responses. Our results provide a new insight into the significant developmental toxicity of opicapone in zebrafish larvae.",Ecotoxicology and Environmental Safety,10.1016/j.ecoenv.2022.114340,1090-2414,Ecotoxicol Environ Saf,eng,PMID: 36508804,114340,PubMed,Developmental and behavioral toxicity assessment of opicapone in zebrafish embryos,249,"Su, Zhengkang; Guan, Kaiyu; Liu, Yunbin; Zhang, Hai; Huang, Zhengwei; Zheng, Miaomiao; Zhu, Ya; Zhang, He; Song, Weihong; Li, Xi",NA,NA,NA,2023,Su,Su et al. 2023
AT,abnormal tail effects,"48, 54, 60, 120",Opicapone,NA,WT,article-journal,"The use of clinical psychoactive drugs often poses unpredictable threats to fetal development. Catechol-O-methyltransferase (COMT) is a key enzyme that regulates dopamine metabolism and a promising target for modulation of cognitive functions. Opicapone, a newly effective third-generation peripheral COMT inhibitor, is used for the treatment of Parkinson's disease (PD) and possibly to improve other dopamine-related disorders such as alcohol use disorder (AUD) and obsessive-compulsive disorder (OCD). The widespread use of opicapone will inevitably lead to biological exposure and damage to the human body, such as affecting fetal development. However, the effect of opicapone on embryonic development remains unknown. Here, zebrafish larvae were used as an animal model and demonstrated that a high concentration (30 μM) of opicapone exposure was teratogenic and lethal, while a low concentration also caused developmental delay such as a shortened body size, a smaller head, and reduced locomotor behaviors in zebrafish larvae. Meanwhile, opicapone treatment specifically increased the level of dopamine (DA) in zebrafish larvae. The depletion response of the total glutathione level (including oxidized and reduced forms of glutathione) and changed antioxidant enzymes activities in zebrafish larvae suggest oxidative damage caused by opicapone. In addition, enhanced glutathione metabolism and cytokine-cytokine receptor interaction were found in zebrafish larvae treated with opicapone, indicating that opicapone treatment caused an oxidation process and immune responses. Our results provide a new insight into the significant developmental toxicity of opicapone in zebrafish larvae.",Ecotoxicology and Environmental Safety,10.1016/j.ecoenv.2022.114340,1090-2414,Ecotoxicol Environ Saf,eng,PMID: 36508804,114340,PubMed,Developmental and behavioral toxicity assessment of opicapone in zebrafish embryos,249,"Su, Zhengkang; Guan, Kaiyu; Liu, Yunbin; Zhang, Hai; Huang, Zhengwei; Zheng, Miaomiao; Zhu, Ya; Zhang, He; Song, Weihong; Li, Xi",NA,NA,NA,2023,Su,Su et al. 2023
GR,gene regulation,"48, 54, 60, 120",Opicapone,NA,WT,article-journal,"The use of clinical psychoactive drugs often poses unpredictable threats to fetal development. Catechol-O-methyltransferase (COMT) is a key enzyme that regulates dopamine metabolism and a promising target for modulation of cognitive functions. Opicapone, a newly effective third-generation peripheral COMT inhibitor, is used for the treatment of Parkinson's disease (PD) and possibly to improve other dopamine-related disorders such as alcohol use disorder (AUD) and obsessive-compulsive disorder (OCD). The widespread use of opicapone will inevitably lead to biological exposure and damage to the human body, such as affecting fetal development. However, the effect of opicapone on embryonic development remains unknown. Here, zebrafish larvae were used as an animal model and demonstrated that a high concentration (30 μM) of opicapone exposure was teratogenic and lethal, while a low concentration also caused developmental delay such as a shortened body size, a smaller head, and reduced locomotor behaviors in zebrafish larvae. Meanwhile, opicapone treatment specifically increased the level of dopamine (DA) in zebrafish larvae. The depletion response of the total glutathione level (including oxidized and reduced forms of glutathione) and changed antioxidant enzymes activities in zebrafish larvae suggest oxidative damage caused by opicapone. In addition, enhanced glutathione metabolism and cytokine-cytokine receptor interaction were found in zebrafish larvae treated with opicapone, indicating that opicapone treatment caused an oxidation process and immune responses. Our results provide a new insight into the significant developmental toxicity of opicapone in zebrafish larvae.",Ecotoxicology and Environmental Safety,10.1016/j.ecoenv.2022.114340,1090-2414,Ecotoxicol Environ Saf,eng,PMID: 36508804,114340,PubMed,Developmental and behavioral toxicity assessment of opicapone in zebrafish embryos,249,"Su, Zhengkang; Guan, Kaiyu; Liu, Yunbin; Zhang, Hai; Huang, Zhengwei; Zheng, Miaomiao; Zhu, Ya; Zhang, He; Song, Weihong; Li, Xi",NA,NA,NA,2023,Su,Su et al. 2023
ED,edema,"24, 48, 72, 96",Cassumunar ginger oil,NA,WT,article-journal,"Pharmaceutical products of essential oil from Zingiber cassumunar Roxb. are extensively being developed, while the research on their safety is seldom documented. The aim of the present study was to evaluate the phytochemical profile and the effect of cassumunar ginger oil on cell-based assay and the zebrafish model. The essential oil was isolated from fresh rhizomes of Z. cassumunar using simultaneous steam-distillation. Chemical composition was analyzed using gas chromatograph coupled to a mass spectrometer (GC-MS). Effect of cassumunar ginger oil on adult carp fish peripheral blood mononuclear cells (PBMCs) was investigated using MTT assay. The embryotoxic and teratogenic effects of cassumunar ginger oil were studied in zebrafish embryos. GC-MS results showed that the essential oil was composed of sabinene (43.54%) and terpinen-4-ol (29.52%) as the major phytoconstituents. No fish PBMC cytotoxic effect was observed with the concentration less than 50 µg/mL of cassumunar ginger oil. Our results showed for the first time the embryotoxic and teratogenic effects of cassumunar ginger oil in zebrafish embryos. The result indicated that the cassumunar ginger oil induced zebrafish embryotoxicity in a concentration-dependent manner. At 500 µg/mL of cassumunar ginger oil demonstrated significantly moderated embryotoxicity within 24 h (p < 0.05). The survival rate of 100 µg/mL of cassumunar ginger group was markedly declined to zero at 96-h post-fertilization (log-rank test, p = 0.001). However, survival rates of zebrafish embryo in the 1 and 10 µg/mL cassumunar ginger groups were more than 90% throughout the trial period. Moreover, very low teratogenicity to the zebrafish embryo was also observed in 1 and 10 µg/mL of cassumunar ginger groups. Our findings suggest that there is hardly any cytotoxicity, embryotoxicity and teratogenicity at concentrations less than 10 µg/mL of cassumunar ginger oil. However, the toxicity assessment of its pharmaceutical product should prove for further consumer protection.","Molecules (Basel, Switzerland)",10.3390/molecules25030613,1420-3049,Molecules,eng,"PMID: 32019210
PMCID: PMC7037714",613,PubMed,Phytochemical and Safety Evaluations of Volatile Terpenoids from Zingiber Cassumunar Roxb. On Mature Carp Peripheral Blood Mononuclear Cells and Embryonic Zebrafish,25,"Mektrirat, Raktham; Yano, Terdsak; Okonogi, Siriporn; Katip, Wasan; Pikulkaew, Surachai",NA,3,NA,2020,Mektrirat,Mektrirat et al. 2020
MA,malformation,"24, 48, 72, 96",Cassumunar ginger oil,NA,WT,article-journal,"Pharmaceutical products of essential oil from Zingiber cassumunar Roxb. are extensively being developed, while the research on their safety is seldom documented. The aim of the present study was to evaluate the phytochemical profile and the effect of cassumunar ginger oil on cell-based assay and the zebrafish model. The essential oil was isolated from fresh rhizomes of Z. cassumunar using simultaneous steam-distillation. Chemical composition was analyzed using gas chromatograph coupled to a mass spectrometer (GC-MS). Effect of cassumunar ginger oil on adult carp fish peripheral blood mononuclear cells (PBMCs) was investigated using MTT assay. The embryotoxic and teratogenic effects of cassumunar ginger oil were studied in zebrafish embryos. GC-MS results showed that the essential oil was composed of sabinene (43.54%) and terpinen-4-ol (29.52%) as the major phytoconstituents. No fish PBMC cytotoxic effect was observed with the concentration less than 50 µg/mL of cassumunar ginger oil. Our results showed for the first time the embryotoxic and teratogenic effects of cassumunar ginger oil in zebrafish embryos. The result indicated that the cassumunar ginger oil induced zebrafish embryotoxicity in a concentration-dependent manner. At 500 µg/mL of cassumunar ginger oil demonstrated significantly moderated embryotoxicity within 24 h (p < 0.05). The survival rate of 100 µg/mL of cassumunar ginger group was markedly declined to zero at 96-h post-fertilization (log-rank test, p = 0.001). However, survival rates of zebrafish embryo in the 1 and 10 µg/mL cassumunar ginger groups were more than 90% throughout the trial period. Moreover, very low teratogenicity to the zebrafish embryo was also observed in 1 and 10 µg/mL of cassumunar ginger groups. Our findings suggest that there is hardly any cytotoxicity, embryotoxicity and teratogenicity at concentrations less than 10 µg/mL of cassumunar ginger oil. However, the toxicity assessment of its pharmaceutical product should prove for further consumer protection.","Molecules (Basel, Switzerland)",10.3390/molecules25030613,1420-3049,Molecules,eng,"PMID: 32019210
PMCID: PMC7037714",613,PubMed,Phytochemical and Safety Evaluations of Volatile Terpenoids from Zingiber Cassumunar Roxb. On Mature Carp Peripheral Blood Mononuclear Cells and Embryonic Zebrafish,25,"Mektrirat, Raktham; Yano, Terdsak; Okonogi, Siriporn; Katip, Wasan; Pikulkaew, Surachai",NA,3,NA,2020,Mektrirat,Mektrirat et al. 2020
AT,abnormal tail effects,"24, 48, 72, 96",Cassumunar ginger oil,NA,WT,article-journal,"Pharmaceutical products of essential oil from Zingiber cassumunar Roxb. are extensively being developed, while the research on their safety is seldom documented. The aim of the present study was to evaluate the phytochemical profile and the effect of cassumunar ginger oil on cell-based assay and the zebrafish model. The essential oil was isolated from fresh rhizomes of Z. cassumunar using simultaneous steam-distillation. Chemical composition was analyzed using gas chromatograph coupled to a mass spectrometer (GC-MS). Effect of cassumunar ginger oil on adult carp fish peripheral blood mononuclear cells (PBMCs) was investigated using MTT assay. The embryotoxic and teratogenic effects of cassumunar ginger oil were studied in zebrafish embryos. GC-MS results showed that the essential oil was composed of sabinene (43.54%) and terpinen-4-ol (29.52%) as the major phytoconstituents. No fish PBMC cytotoxic effect was observed with the concentration less than 50 µg/mL of cassumunar ginger oil. Our results showed for the first time the embryotoxic and teratogenic effects of cassumunar ginger oil in zebrafish embryos. The result indicated that the cassumunar ginger oil induced zebrafish embryotoxicity in a concentration-dependent manner. At 500 µg/mL of cassumunar ginger oil demonstrated significantly moderated embryotoxicity within 24 h (p < 0.05). The survival rate of 100 µg/mL of cassumunar ginger group was markedly declined to zero at 96-h post-fertilization (log-rank test, p = 0.001). However, survival rates of zebrafish embryo in the 1 and 10 µg/mL cassumunar ginger groups were more than 90% throughout the trial period. Moreover, very low teratogenicity to the zebrafish embryo was also observed in 1 and 10 µg/mL of cassumunar ginger groups. Our findings suggest that there is hardly any cytotoxicity, embryotoxicity and teratogenicity at concentrations less than 10 µg/mL of cassumunar ginger oil. However, the toxicity assessment of its pharmaceutical product should prove for further consumer protection.","Molecules (Basel, Switzerland)",10.3390/molecules25030613,1420-3049,Molecules,eng,"PMID: 32019210
PMCID: PMC7037714",613,PubMed,Phytochemical and Safety Evaluations of Volatile Terpenoids from Zingiber Cassumunar Roxb. On Mature Carp Peripheral Blood Mononuclear Cells and Embryonic Zebrafish,25,"Mektrirat, Raktham; Yano, Terdsak; Okonogi, Siriporn; Katip, Wasan; Pikulkaew, Surachai",NA,3,NA,2020,Mektrirat,Mektrirat et al. 2020
CO,coagulated,"5.25, 10, 24, 48, 72, 96, 120",DMSO,NA,WT,article-journal,"Dimethyl sulfoxide (DMSO) is a popular solvent for developmental toxicity testing of chemicals and pharmaceuticals in zebrafish embryos. In general, it is recommended to keep the final DMSO concentration as low as possible for zebrafish embryos, preferably not exceeding 100 μL/L (0.01%). However, higher concentrations of DMSO are often required to dissolve compounds in an aqueous medium. The aim of this study was to determine the highest concentration of DMSO that can be safely used in our standardized Zebrafish Embryo Developmental Toxicity Assay (ZEDTA). In the first part of this study, zebrafish embryos were exposed to different concentrations (0-2%) of DMSO. No increase in lethality or malformations was observed when using DMSO concentrations up to 1%. In a follow-up experiment, we assessed whether compounds that cause no developmental toxicity in the ZEDTA remain negative when dissolved in 1% DMSO, as false positive results due to physiological disturbances by DMSO should be avoided. To this end, zebrafish embryos were exposed to ascorbic acid and hydrochlorothiazide dissolved in 1% DMSO. Negative control groups were also included. No significant increase in malformations or lethality was observed in any of the groups. In conclusion, DMSO concentrations up to 1% can be safely used to dissolve compounds in the ZEDTA.",Frontiers in Toxicology,10.3389/ftox.2021.804033,2673-3080,Front Toxicol,eng,"PMID: 35295145
PMCID: PMC8915880",804033,PubMed,DMSO Concentrations up to 1% are Safe to be Used in the Zebrafish Embryo Developmental Toxicity Assay,3,"Hoyberghs, Jente; Bars, Chloé; Ayuso, Miriam; Van Ginneken, Chris; Foubert, Kenn; Van Cruchten, Steven",NA,NA,NA,2021,Hoyberghs,Hoyberghs et al. 2021
ED,edema,"5.25, 10, 24, 48, 72, 96, 120",DMSO,NA,WT,article-journal,"Dimethyl sulfoxide (DMSO) is a popular solvent for developmental toxicity testing of chemicals and pharmaceuticals in zebrafish embryos. In general, it is recommended to keep the final DMSO concentration as low as possible for zebrafish embryos, preferably not exceeding 100 μL/L (0.01%). However, higher concentrations of DMSO are often required to dissolve compounds in an aqueous medium. The aim of this study was to determine the highest concentration of DMSO that can be safely used in our standardized Zebrafish Embryo Developmental Toxicity Assay (ZEDTA). In the first part of this study, zebrafish embryos were exposed to different concentrations (0-2%) of DMSO. No increase in lethality or malformations was observed when using DMSO concentrations up to 1%. In a follow-up experiment, we assessed whether compounds that cause no developmental toxicity in the ZEDTA remain negative when dissolved in 1% DMSO, as false positive results due to physiological disturbances by DMSO should be avoided. To this end, zebrafish embryos were exposed to ascorbic acid and hydrochlorothiazide dissolved in 1% DMSO. Negative control groups were also included. No significant increase in malformations or lethality was observed in any of the groups. In conclusion, DMSO concentrations up to 1% can be safely used to dissolve compounds in the ZEDTA.",Frontiers in Toxicology,10.3389/ftox.2021.804033,2673-3080,Front Toxicol,eng,"PMID: 35295145
PMCID: PMC8915880",804033,PubMed,DMSO Concentrations up to 1% are Safe to be Used in the Zebrafish Embryo Developmental Toxicity Assay,3,"Hoyberghs, Jente; Bars, Chloé; Ayuso, Miriam; Van Ginneken, Chris; Foubert, Kenn; Van Cruchten, Steven",NA,NA,NA,2021,Hoyberghs,Hoyberghs et al. 2021
AT,abnormal tail effects,"5.25, 10, 24, 48, 72, 96, 120",DMSO,NA,WT,article-journal,"Dimethyl sulfoxide (DMSO) is a popular solvent for developmental toxicity testing of chemicals and pharmaceuticals in zebrafish embryos. In general, it is recommended to keep the final DMSO concentration as low as possible for zebrafish embryos, preferably not exceeding 100 μL/L (0.01%). However, higher concentrations of DMSO are often required to dissolve compounds in an aqueous medium. The aim of this study was to determine the highest concentration of DMSO that can be safely used in our standardized Zebrafish Embryo Developmental Toxicity Assay (ZEDTA). In the first part of this study, zebrafish embryos were exposed to different concentrations (0-2%) of DMSO. No increase in lethality or malformations was observed when using DMSO concentrations up to 1%. In a follow-up experiment, we assessed whether compounds that cause no developmental toxicity in the ZEDTA remain negative when dissolved in 1% DMSO, as false positive results due to physiological disturbances by DMSO should be avoided. To this end, zebrafish embryos were exposed to ascorbic acid and hydrochlorothiazide dissolved in 1% DMSO. Negative control groups were also included. No significant increase in malformations or lethality was observed in any of the groups. In conclusion, DMSO concentrations up to 1% can be safely used to dissolve compounds in the ZEDTA.",Frontiers in Toxicology,10.3389/ftox.2021.804033,2673-3080,Front Toxicol,eng,"PMID: 35295145
PMCID: PMC8915880",804033,PubMed,DMSO Concentrations up to 1% are Safe to be Used in the Zebrafish Embryo Developmental Toxicity Assay,3,"Hoyberghs, Jente; Bars, Chloé; Ayuso, Miriam; Van Ginneken, Chris; Foubert, Kenn; Van Cruchten, Steven",NA,NA,NA,2021,Hoyberghs,Hoyberghs et al. 2021
AC,abnormal blood circulation,"5.25, 10, 24, 48, 72, 96, 120",DMSO,NA,WT,article-journal,"Dimethyl sulfoxide (DMSO) is a popular solvent for developmental toxicity testing of chemicals and pharmaceuticals in zebrafish embryos. In general, it is recommended to keep the final DMSO concentration as low as possible for zebrafish embryos, preferably not exceeding 100 μL/L (0.01%). However, higher concentrations of DMSO are often required to dissolve compounds in an aqueous medium. The aim of this study was to determine the highest concentration of DMSO that can be safely used in our standardized Zebrafish Embryo Developmental Toxicity Assay (ZEDTA). In the first part of this study, zebrafish embryos were exposed to different concentrations (0-2%) of DMSO. No increase in lethality or malformations was observed when using DMSO concentrations up to 1%. In a follow-up experiment, we assessed whether compounds that cause no developmental toxicity in the ZEDTA remain negative when dissolved in 1% DMSO, as false positive results due to physiological disturbances by DMSO should be avoided. To this end, zebrafish embryos were exposed to ascorbic acid and hydrochlorothiazide dissolved in 1% DMSO. Negative control groups were also included. No significant increase in malformations or lethality was observed in any of the groups. In conclusion, DMSO concentrations up to 1% can be safely used to dissolve compounds in the ZEDTA.",Frontiers in Toxicology,10.3389/ftox.2021.804033,2673-3080,Front Toxicol,eng,"PMID: 35295145
PMCID: PMC8915880",804033,PubMed,DMSO Concentrations up to 1% are Safe to be Used in the Zebrafish Embryo Developmental Toxicity Assay,3,"Hoyberghs, Jente; Bars, Chloé; Ayuso, Miriam; Van Ginneken, Chris; Foubert, Kenn; Van Cruchten, Steven",NA,NA,NA,2021,Hoyberghs,Hoyberghs et al. 2021
AE,abnormal eye,"5.25, 10, 24, 48, 72, 96, 120",DMSO,NA,WT,article-journal,"Dimethyl sulfoxide (DMSO) is a popular solvent for developmental toxicity testing of chemicals and pharmaceuticals in zebrafish embryos. In general, it is recommended to keep the final DMSO concentration as low as possible for zebrafish embryos, preferably not exceeding 100 μL/L (0.01%). However, higher concentrations of DMSO are often required to dissolve compounds in an aqueous medium. The aim of this study was to determine the highest concentration of DMSO that can be safely used in our standardized Zebrafish Embryo Developmental Toxicity Assay (ZEDTA). In the first part of this study, zebrafish embryos were exposed to different concentrations (0-2%) of DMSO. No increase in lethality or malformations was observed when using DMSO concentrations up to 1%. In a follow-up experiment, we assessed whether compounds that cause no developmental toxicity in the ZEDTA remain negative when dissolved in 1% DMSO, as false positive results due to physiological disturbances by DMSO should be avoided. To this end, zebrafish embryos were exposed to ascorbic acid and hydrochlorothiazide dissolved in 1% DMSO. Negative control groups were also included. No significant increase in malformations or lethality was observed in any of the groups. In conclusion, DMSO concentrations up to 1% can be safely used to dissolve compounds in the ZEDTA.",Frontiers in Toxicology,10.3389/ftox.2021.804033,2673-3080,Front Toxicol,eng,"PMID: 35295145
PMCID: PMC8915880",804033,PubMed,DMSO Concentrations up to 1% are Safe to be Used in the Zebrafish Embryo Developmental Toxicity Assay,3,"Hoyberghs, Jente; Bars, Chloé; Ayuso, Miriam; Van Ginneken, Chris; Foubert, Kenn; Van Cruchten, Steven",NA,NA,NA,2021,Hoyberghs,Hoyberghs et al. 2021
MA,malformation,"5.25, 10, 24, 48, 72, 96, 120",DMSO,NA,WT,article-journal,"Dimethyl sulfoxide (DMSO) is a popular solvent for developmental toxicity testing of chemicals and pharmaceuticals in zebrafish embryos. In general, it is recommended to keep the final DMSO concentration as low as possible for zebrafish embryos, preferably not exceeding 100 μL/L (0.01%). However, higher concentrations of DMSO are often required to dissolve compounds in an aqueous medium. The aim of this study was to determine the highest concentration of DMSO that can be safely used in our standardized Zebrafish Embryo Developmental Toxicity Assay (ZEDTA). In the first part of this study, zebrafish embryos were exposed to different concentrations (0-2%) of DMSO. No increase in lethality or malformations was observed when using DMSO concentrations up to 1%. In a follow-up experiment, we assessed whether compounds that cause no developmental toxicity in the ZEDTA remain negative when dissolved in 1% DMSO, as false positive results due to physiological disturbances by DMSO should be avoided. To this end, zebrafish embryos were exposed to ascorbic acid and hydrochlorothiazide dissolved in 1% DMSO. Negative control groups were also included. No significant increase in malformations or lethality was observed in any of the groups. In conclusion, DMSO concentrations up to 1% can be safely used to dissolve compounds in the ZEDTA.",Frontiers in Toxicology,10.3389/ftox.2021.804033,2673-3080,Front Toxicol,eng,"PMID: 35295145
PMCID: PMC8915880",804033,PubMed,DMSO Concentrations up to 1% are Safe to be Used in the Zebrafish Embryo Developmental Toxicity Assay,3,"Hoyberghs, Jente; Bars, Chloé; Ayuso, Miriam; Van Ginneken, Chris; Foubert, Kenn; Van Cruchten, Steven",NA,NA,NA,2021,Hoyberghs,Hoyberghs et al. 2021
MR,mortality rate,"24, 48, 72, 96, 120",Metformin hydrochloride,NA,WT,article-journal,"Metformin is found in the majority of lakes and streams in the United States, leading to widespread environmental exposure. Results of the present study indicate that extended duration metformin exposure at critical developmental periods leads to decreased survival rates in zebrafish (danio rerio), an NIH approved human model. Significant abnormalities are seen with extended duration metformin exposure from 4 h post fertilization up to 5 days post fertilization, although short term metformin exposure for 24 h at 4-5 days post fertilization did not lead to any significant abnormalities. Both extended and short term duration did however have an impact on locomotor activity of zebrafish, and several genes involved in neurological and cardiovascular development were differentially expressed after exposure to metformin. The changes seen in behavior, gene expression and morphological abnormalities caused by metformin exposure should be examined further in future studies in order to assess their potential human health implications as metformin prescriptions continue to increase worldwide.",Environmental Toxicology and Pharmacology,10.1016/j.etap.2021.103716,1872-7077,Environ Toxicol Pharmacol,eng,"PMID: 34311114
PMCID: PMC8446320",103716,PubMed,Developmental phenotypic and transcriptomic effects of exposure to nanomolar levels of metformin in zebrafish,87,"Phillips, Jessica; Akemann, Camille; Shields, Jeremiah N.; Wu, Chia-Chen; Meyer, Danielle N.; Baker, Bridget B.; Pitts, David K.; Baker, Tracie R.",NA,NA,NA,2021,Phillips,Phillips et al. 2021
AH,abnormal hatching,"24, 48, 72, 96, 120",Metformin hydrochloride,NA,WT,article-journal,"Metformin is found in the majority of lakes and streams in the United States, leading to widespread environmental exposure. Results of the present study indicate that extended duration metformin exposure at critical developmental periods leads to decreased survival rates in zebrafish (danio rerio), an NIH approved human model. Significant abnormalities are seen with extended duration metformin exposure from 4 h post fertilization up to 5 days post fertilization, although short term metformin exposure for 24 h at 4-5 days post fertilization did not lead to any significant abnormalities. Both extended and short term duration did however have an impact on locomotor activity of zebrafish, and several genes involved in neurological and cardiovascular development were differentially expressed after exposure to metformin. The changes seen in behavior, gene expression and morphological abnormalities caused by metformin exposure should be examined further in future studies in order to assess their potential human health implications as metformin prescriptions continue to increase worldwide.",Environmental Toxicology and Pharmacology,10.1016/j.etap.2021.103716,1872-7077,Environ Toxicol Pharmacol,eng,"PMID: 34311114
PMCID: PMC8446320",103716,PubMed,Developmental phenotypic and transcriptomic effects of exposure to nanomolar levels of metformin in zebrafish,87,"Phillips, Jessica; Akemann, Camille; Shields, Jeremiah N.; Wu, Chia-Chen; Meyer, Danielle N.; Baker, Bridget B.; Pitts, David K.; Baker, Tracie R.",NA,NA,NA,2021,Phillips,Phillips et al. 2021
AS,abnormal swim bladder,"24, 48, 72, 96, 120",Metformin hydrochloride,NA,WT,article-journal,"Metformin is found in the majority of lakes and streams in the United States, leading to widespread environmental exposure. Results of the present study indicate that extended duration metformin exposure at critical developmental periods leads to decreased survival rates in zebrafish (danio rerio), an NIH approved human model. Significant abnormalities are seen with extended duration metformin exposure from 4 h post fertilization up to 5 days post fertilization, although short term metformin exposure for 24 h at 4-5 days post fertilization did not lead to any significant abnormalities. Both extended and short term duration did however have an impact on locomotor activity of zebrafish, and several genes involved in neurological and cardiovascular development were differentially expressed after exposure to metformin. The changes seen in behavior, gene expression and morphological abnormalities caused by metformin exposure should be examined further in future studies in order to assess their potential human health implications as metformin prescriptions continue to increase worldwide.",Environmental Toxicology and Pharmacology,10.1016/j.etap.2021.103716,1872-7077,Environ Toxicol Pharmacol,eng,"PMID: 34311114
PMCID: PMC8446320",103716,PubMed,Developmental phenotypic and transcriptomic effects of exposure to nanomolar levels of metformin in zebrafish,87,"Phillips, Jessica; Akemann, Camille; Shields, Jeremiah N.; Wu, Chia-Chen; Meyer, Danielle N.; Baker, Bridget B.; Pitts, David K.; Baker, Tracie R.",NA,NA,NA,2021,Phillips,Phillips et al. 2021
ED,edema,"24, 48, 72, 96, 120",Metformin hydrochloride,NA,WT,article-journal,"Metformin is found in the majority of lakes and streams in the United States, leading to widespread environmental exposure. Results of the present study indicate that extended duration metformin exposure at critical developmental periods leads to decreased survival rates in zebrafish (danio rerio), an NIH approved human model. Significant abnormalities are seen with extended duration metformin exposure from 4 h post fertilization up to 5 days post fertilization, although short term metformin exposure for 24 h at 4-5 days post fertilization did not lead to any significant abnormalities. Both extended and short term duration did however have an impact on locomotor activity of zebrafish, and several genes involved in neurological and cardiovascular development were differentially expressed after exposure to metformin. The changes seen in behavior, gene expression and morphological abnormalities caused by metformin exposure should be examined further in future studies in order to assess their potential human health implications as metformin prescriptions continue to increase worldwide.",Environmental Toxicology and Pharmacology,10.1016/j.etap.2021.103716,1872-7077,Environ Toxicol Pharmacol,eng,"PMID: 34311114
PMCID: PMC8446320",103716,PubMed,Developmental phenotypic and transcriptomic effects of exposure to nanomolar levels of metformin in zebrafish,87,"Phillips, Jessica; Akemann, Camille; Shields, Jeremiah N.; Wu, Chia-Chen; Meyer, Danielle N.; Baker, Bridget B.; Pitts, David K.; Baker, Tracie R.",NA,NA,NA,2021,Phillips,Phillips et al. 2021
MA,malformation,"24, 48, 72, 96, 120",Metformin hydrochloride,NA,WT,article-journal,"Metformin is found in the majority of lakes and streams in the United States, leading to widespread environmental exposure. Results of the present study indicate that extended duration metformin exposure at critical developmental periods leads to decreased survival rates in zebrafish (danio rerio), an NIH approved human model. Significant abnormalities are seen with extended duration metformin exposure from 4 h post fertilization up to 5 days post fertilization, although short term metformin exposure for 24 h at 4-5 days post fertilization did not lead to any significant abnormalities. Both extended and short term duration did however have an impact on locomotor activity of zebrafish, and several genes involved in neurological and cardiovascular development were differentially expressed after exposure to metformin. The changes seen in behavior, gene expression and morphological abnormalities caused by metformin exposure should be examined further in future studies in order to assess their potential human health implications as metformin prescriptions continue to increase worldwide.",Environmental Toxicology and Pharmacology,10.1016/j.etap.2021.103716,1872-7077,Environ Toxicol Pharmacol,eng,"PMID: 34311114
PMCID: PMC8446320",103716,PubMed,Developmental phenotypic and transcriptomic effects of exposure to nanomolar levels of metformin in zebrafish,87,"Phillips, Jessica; Akemann, Camille; Shields, Jeremiah N.; Wu, Chia-Chen; Meyer, Danielle N.; Baker, Bridget B.; Pitts, David K.; Baker, Tracie R.",NA,NA,NA,2021,Phillips,Phillips et al. 2021
MR,mortality rate,"48, 72, 96, 120",Berberine,NA,Mut,article-journal,"The plant-derived natural alkaloid berberine displays therapeutic potential to treat several pathological conditions, including dyslipidemias, diabetes and cardiovascular disorders. However, data on berberine effects during embryonic development are scarce and in part controversial. In this study, using zebrafish embryos as vertebrate experimental model, we address the effects of berberine treatment on cardiovascular system development and functionality. Starting from the observation that berberine induces developmental toxicity and pericardial edema in a time- and concentration-dependent manner, we found that treated embryos display cardiac looping defects and, at later stages, present an abnormal heart characterized by a stretched morphology and atrial endocardial/myocardial detachment. Furthermore, berberine affected cardiac functionality of the embryos, promoting bradycardia and reducing the cardiac output, the atrial shortening fraction percentage and the atrial stroke volume. We also found that, during development, berberine interferes with the angiogenic process, without altering vascular permeability. These alterations are associated with increased levels of vascular endothelial growth factor aa (vegfaa) mRNA, suggesting an important role for Vegfaa as mediator of berberine-induced cardiovascular defects. Altogether, these data indicate that berberine treatment during vertebrate development leads to an impairment of cardiovascular system morphogenesis and functionality, suggesting a note of caution in its use during pregnancy and lactation.",Scientific Reports,10.1038/s41598-020-73661-5,2045-2322,Sci Rep,eng,"PMID: 33060638
PMCID: PMC7566475",17358,PubMed,Exposure to the natural alkaloid Berberine affects cardiovascular system morphogenesis and functionality during zebrafish development,10,"Martini, Davide; Pucci, Cecilia; Gabellini, Chiara; Pellegrino, Mario; Andreazzoli, Massimiliano",NA,1,NA,2020,Martini,Martini et al. 2020
ED,edema,"48, 72, 96, 120",Berberine,NA,Mut,article-journal,"The plant-derived natural alkaloid berberine displays therapeutic potential to treat several pathological conditions, including dyslipidemias, diabetes and cardiovascular disorders. However, data on berberine effects during embryonic development are scarce and in part controversial. In this study, using zebrafish embryos as vertebrate experimental model, we address the effects of berberine treatment on cardiovascular system development and functionality. Starting from the observation that berberine induces developmental toxicity and pericardial edema in a time- and concentration-dependent manner, we found that treated embryos display cardiac looping defects and, at later stages, present an abnormal heart characterized by a stretched morphology and atrial endocardial/myocardial detachment. Furthermore, berberine affected cardiac functionality of the embryos, promoting bradycardia and reducing the cardiac output, the atrial shortening fraction percentage and the atrial stroke volume. We also found that, during development, berberine interferes with the angiogenic process, without altering vascular permeability. These alterations are associated with increased levels of vascular endothelial growth factor aa (vegfaa) mRNA, suggesting an important role for Vegfaa as mediator of berberine-induced cardiovascular defects. Altogether, these data indicate that berberine treatment during vertebrate development leads to an impairment of cardiovascular system morphogenesis and functionality, suggesting a note of caution in its use during pregnancy and lactation.",Scientific Reports,10.1038/s41598-020-73661-5,2045-2322,Sci Rep,eng,"PMID: 33060638
PMCID: PMC7566475",17358,PubMed,Exposure to the natural alkaloid Berberine affects cardiovascular system morphogenesis and functionality during zebrafish development,10,"Martini, Davide; Pucci, Cecilia; Gabellini, Chiara; Pellegrino, Mario; Andreazzoli, Massimiliano",NA,1,NA,2020,Martini,Martini et al. 2020
HE,heart,"48, 72, 96, 120",Berberine,NA,Mut,article-journal,"The plant-derived natural alkaloid berberine displays therapeutic potential to treat several pathological conditions, including dyslipidemias, diabetes and cardiovascular disorders. However, data on berberine effects during embryonic development are scarce and in part controversial. In this study, using zebrafish embryos as vertebrate experimental model, we address the effects of berberine treatment on cardiovascular system development and functionality. Starting from the observation that berberine induces developmental toxicity and pericardial edema in a time- and concentration-dependent manner, we found that treated embryos display cardiac looping defects and, at later stages, present an abnormal heart characterized by a stretched morphology and atrial endocardial/myocardial detachment. Furthermore, berberine affected cardiac functionality of the embryos, promoting bradycardia and reducing the cardiac output, the atrial shortening fraction percentage and the atrial stroke volume. We also found that, during development, berberine interferes with the angiogenic process, without altering vascular permeability. These alterations are associated with increased levels of vascular endothelial growth factor aa (vegfaa) mRNA, suggesting an important role for Vegfaa as mediator of berberine-induced cardiovascular defects. Altogether, these data indicate that berberine treatment during vertebrate development leads to an impairment of cardiovascular system morphogenesis and functionality, suggesting a note of caution in its use during pregnancy and lactation.",Scientific Reports,10.1038/s41598-020-73661-5,2045-2322,Sci Rep,eng,"PMID: 33060638
PMCID: PMC7566475",17358,PubMed,Exposure to the natural alkaloid Berberine affects cardiovascular system morphogenesis and functionality during zebrafish development,10,"Martini, Davide; Pucci, Cecilia; Gabellini, Chiara; Pellegrino, Mario; Andreazzoli, Massimiliano",NA,1,NA,2020,Martini,Martini et al. 2020
AH,abnormal hatching,"24, 48, 72, 96",Formulated Agar,NA,WT,article-journal,"This study examines the antioxidant and teratogenic effects of two different type's methods of formulating agar from Turbinaria conoides (T. conoides) using a zebrafish model. The agar was extracted using the aqueous extraction method and developed in two different formulations using separate procedures. Formulated agar1 (FA1) used a higher concentration of the ingredients while formulated agar 2 (FA2) had a lesser concentration. The two unique formulated agars (FAs) were studied using biochemical composition, Fourier infrared (FT-IR) spectroscopy, gas chromatography-mass spectroscopy (GC-MS), and scanning electron microscopy (SEM). The antioxidant activities of both FAs in vitro were shown to be significantly different (P < 0.05) at various concentrations (60-180 μl/ml) in the study. The toxicity of the FAs was dose-dependent, with FA1 having the least teratogenic activity when compared to FA2. In comparison to FA2, FA1 was found to have higher antioxidant activity. At various concentrations (0.5, 0.25, and 0.125 μg/ml), the teratogenic activity of two FAs was examined in zebrafish embryos (ZFE) at 24, 48, 72, and 96 hours post fertilization (hpf). Both FAs exhibit dose-dependent toxicity and increased antioxidant activity, and this can be utilized as an alternative for standard antioxidants, according to this study.",Evidence-Based Complementary and Alternative Medicine: eCAM,10.1155/2022/3520336,1741-427X,Evid Based Complement Alternat Med,eng,"PMID: 35859996
PMCID: PMC9293546",3520336,PubMed,Antioxidant and Teratogenic Activities of Formulated Agar Extracted from Brown Seaweed Turbinaria conoides against Zebrafish Larvae,2022,"Aavula, Thabitha; Narasimman, Vignesh; Ramachandran, Saravanan; Murugan, Radajurai; Ponnusamy, Murugavel; Pazhani, Gururaja Perumal; G, Sivaleela",NA,NA,NA,2022,Aavula,Aavula et al. 2022
DD,developmental delay,"24, 48, 72, 96",Formulated Agar,NA,WT,article-journal,"This study examines the antioxidant and teratogenic effects of two different type's methods of formulating agar from Turbinaria conoides (T. conoides) using a zebrafish model. The agar was extracted using the aqueous extraction method and developed in two different formulations using separate procedures. Formulated agar1 (FA1) used a higher concentration of the ingredients while formulated agar 2 (FA2) had a lesser concentration. The two unique formulated agars (FAs) were studied using biochemical composition, Fourier infrared (FT-IR) spectroscopy, gas chromatography-mass spectroscopy (GC-MS), and scanning electron microscopy (SEM). The antioxidant activities of both FAs in vitro were shown to be significantly different (P < 0.05) at various concentrations (60-180 μl/ml) in the study. The toxicity of the FAs was dose-dependent, with FA1 having the least teratogenic activity when compared to FA2. In comparison to FA2, FA1 was found to have higher antioxidant activity. At various concentrations (0.5, 0.25, and 0.125 μg/ml), the teratogenic activity of two FAs was examined in zebrafish embryos (ZFE) at 24, 48, 72, and 96 hours post fertilization (hpf). Both FAs exhibit dose-dependent toxicity and increased antioxidant activity, and this can be utilized as an alternative for standard antioxidants, according to this study.",Evidence-Based Complementary and Alternative Medicine: eCAM,10.1155/2022/3520336,1741-427X,Evid Based Complement Alternat Med,eng,"PMID: 35859996
PMCID: PMC9293546",3520336,PubMed,Antioxidant and Teratogenic Activities of Formulated Agar Extracted from Brown Seaweed Turbinaria conoides against Zebrafish Larvae,2022,"Aavula, Thabitha; Narasimman, Vignesh; Ramachandran, Saravanan; Murugan, Radajurai; Ponnusamy, Murugavel; Pazhani, Gururaja Perumal; G, Sivaleela",NA,NA,NA,2022,Aavula,Aavula et al. 2022
ED,edema,"24, 48, 72, 96",Formulated Agar,NA,WT,article-journal,"This study examines the antioxidant and teratogenic effects of two different type's methods of formulating agar from Turbinaria conoides (T. conoides) using a zebrafish model. The agar was extracted using the aqueous extraction method and developed in two different formulations using separate procedures. Formulated agar1 (FA1) used a higher concentration of the ingredients while formulated agar 2 (FA2) had a lesser concentration. The two unique formulated agars (FAs) were studied using biochemical composition, Fourier infrared (FT-IR) spectroscopy, gas chromatography-mass spectroscopy (GC-MS), and scanning electron microscopy (SEM). The antioxidant activities of both FAs in vitro were shown to be significantly different (P < 0.05) at various concentrations (60-180 μl/ml) in the study. The toxicity of the FAs was dose-dependent, with FA1 having the least teratogenic activity when compared to FA2. In comparison to FA2, FA1 was found to have higher antioxidant activity. At various concentrations (0.5, 0.25, and 0.125 μg/ml), the teratogenic activity of two FAs was examined in zebrafish embryos (ZFE) at 24, 48, 72, and 96 hours post fertilization (hpf). Both FAs exhibit dose-dependent toxicity and increased antioxidant activity, and this can be utilized as an alternative for standard antioxidants, according to this study.",Evidence-Based Complementary and Alternative Medicine: eCAM,10.1155/2022/3520336,1741-427X,Evid Based Complement Alternat Med,eng,"PMID: 35859996
PMCID: PMC9293546",3520336,PubMed,Antioxidant and Teratogenic Activities of Formulated Agar Extracted from Brown Seaweed Turbinaria conoides against Zebrafish Larvae,2022,"Aavula, Thabitha; Narasimman, Vignesh; Ramachandran, Saravanan; Murugan, Radajurai; Ponnusamy, Murugavel; Pazhani, Gururaja Perumal; G, Sivaleela",NA,NA,NA,2022,Aavula,Aavula et al. 2022
MR,mortality rate,"24, 48, 72, 96",Formulated Agar,NA,WT,article-journal,"This study examines the antioxidant and teratogenic effects of two different type's methods of formulating agar from Turbinaria conoides (T. conoides) using a zebrafish model. The agar was extracted using the aqueous extraction method and developed in two different formulations using separate procedures. Formulated agar1 (FA1) used a higher concentration of the ingredients while formulated agar 2 (FA2) had a lesser concentration. The two unique formulated agars (FAs) were studied using biochemical composition, Fourier infrared (FT-IR) spectroscopy, gas chromatography-mass spectroscopy (GC-MS), and scanning electron microscopy (SEM). The antioxidant activities of both FAs in vitro were shown to be significantly different (P < 0.05) at various concentrations (60-180 μl/ml) in the study. The toxicity of the FAs was dose-dependent, with FA1 having the least teratogenic activity when compared to FA2. In comparison to FA2, FA1 was found to have higher antioxidant activity. At various concentrations (0.5, 0.25, and 0.125 μg/ml), the teratogenic activity of two FAs was examined in zebrafish embryos (ZFE) at 24, 48, 72, and 96 hours post fertilization (hpf). Both FAs exhibit dose-dependent toxicity and increased antioxidant activity, and this can be utilized as an alternative for standard antioxidants, according to this study.",Evidence-Based Complementary and Alternative Medicine: eCAM,10.1155/2022/3520336,1741-427X,Evid Based Complement Alternat Med,eng,"PMID: 35859996
PMCID: PMC9293546",3520336,PubMed,Antioxidant and Teratogenic Activities of Formulated Agar Extracted from Brown Seaweed Turbinaria conoides against Zebrafish Larvae,2022,"Aavula, Thabitha; Narasimman, Vignesh; Ramachandran, Saravanan; Murugan, Radajurai; Ponnusamy, Murugavel; Pazhani, Gururaja Perumal; G, Sivaleela",NA,NA,NA,2022,Aavula,Aavula et al. 2022
AT,abnormal tail effects,"24, 48, 72, 96",Formulated Agar,NA,WT,article-journal,"This study examines the antioxidant and teratogenic effects of two different type's methods of formulating agar from Turbinaria conoides (T. conoides) using a zebrafish model. The agar was extracted using the aqueous extraction method and developed in two different formulations using separate procedures. Formulated agar1 (FA1) used a higher concentration of the ingredients while formulated agar 2 (FA2) had a lesser concentration. The two unique formulated agars (FAs) were studied using biochemical composition, Fourier infrared (FT-IR) spectroscopy, gas chromatography-mass spectroscopy (GC-MS), and scanning electron microscopy (SEM). The antioxidant activities of both FAs in vitro were shown to be significantly different (P < 0.05) at various concentrations (60-180 μl/ml) in the study. The toxicity of the FAs was dose-dependent, with FA1 having the least teratogenic activity when compared to FA2. In comparison to FA2, FA1 was found to have higher antioxidant activity. At various concentrations (0.5, 0.25, and 0.125 μg/ml), the teratogenic activity of two FAs was examined in zebrafish embryos (ZFE) at 24, 48, 72, and 96 hours post fertilization (hpf). Both FAs exhibit dose-dependent toxicity and increased antioxidant activity, and this can be utilized as an alternative for standard antioxidants, according to this study.",Evidence-Based Complementary and Alternative Medicine: eCAM,10.1155/2022/3520336,1741-427X,Evid Based Complement Alternat Med,eng,"PMID: 35859996
PMCID: PMC9293546",3520336,PubMed,Antioxidant and Teratogenic Activities of Formulated Agar Extracted from Brown Seaweed Turbinaria conoides against Zebrafish Larvae,2022,"Aavula, Thabitha; Narasimman, Vignesh; Ramachandran, Saravanan; Murugan, Radajurai; Ponnusamy, Murugavel; Pazhani, Gururaja Perumal; G, Sivaleela",NA,NA,NA,2022,Aavula,Aavula et al. 2022
AP,abnormal pigmentation,"24, 48, 72, 96",Formulated Agar,NA,WT,article-journal,"This study examines the antioxidant and teratogenic effects of two different type's methods of formulating agar from Turbinaria conoides (T. conoides) using a zebrafish model. The agar was extracted using the aqueous extraction method and developed in two different formulations using separate procedures. Formulated agar1 (FA1) used a higher concentration of the ingredients while formulated agar 2 (FA2) had a lesser concentration. The two unique formulated agars (FAs) were studied using biochemical composition, Fourier infrared (FT-IR) spectroscopy, gas chromatography-mass spectroscopy (GC-MS), and scanning electron microscopy (SEM). The antioxidant activities of both FAs in vitro were shown to be significantly different (P < 0.05) at various concentrations (60-180 μl/ml) in the study. The toxicity of the FAs was dose-dependent, with FA1 having the least teratogenic activity when compared to FA2. In comparison to FA2, FA1 was found to have higher antioxidant activity. At various concentrations (0.5, 0.25, and 0.125 μg/ml), the teratogenic activity of two FAs was examined in zebrafish embryos (ZFE) at 24, 48, 72, and 96 hours post fertilization (hpf). Both FAs exhibit dose-dependent toxicity and increased antioxidant activity, and this can be utilized as an alternative for standard antioxidants, according to this study.",Evidence-Based Complementary and Alternative Medicine: eCAM,10.1155/2022/3520336,1741-427X,Evid Based Complement Alternat Med,eng,"PMID: 35859996
PMCID: PMC9293546",3520336,PubMed,Antioxidant and Teratogenic Activities of Formulated Agar Extracted from Brown Seaweed Turbinaria conoides against Zebrafish Larvae,2022,"Aavula, Thabitha; Narasimman, Vignesh; Ramachandran, Saravanan; Murugan, Radajurai; Ponnusamy, Murugavel; Pazhani, Gururaja Perumal; G, Sivaleela",NA,NA,NA,2022,Aavula,Aavula et al. 2022
MA,malformation,"24, 48, 72, 96",Formulated Agar,NA,WT,article-journal,"This study examines the antioxidant and teratogenic effects of two different type's methods of formulating agar from Turbinaria conoides (T. conoides) using a zebrafish model. The agar was extracted using the aqueous extraction method and developed in two different formulations using separate procedures. Formulated agar1 (FA1) used a higher concentration of the ingredients while formulated agar 2 (FA2) had a lesser concentration. The two unique formulated agars (FAs) were studied using biochemical composition, Fourier infrared (FT-IR) spectroscopy, gas chromatography-mass spectroscopy (GC-MS), and scanning electron microscopy (SEM). The antioxidant activities of both FAs in vitro were shown to be significantly different (P < 0.05) at various concentrations (60-180 μl/ml) in the study. The toxicity of the FAs was dose-dependent, with FA1 having the least teratogenic activity when compared to FA2. In comparison to FA2, FA1 was found to have higher antioxidant activity. At various concentrations (0.5, 0.25, and 0.125 μg/ml), the teratogenic activity of two FAs was examined in zebrafish embryos (ZFE) at 24, 48, 72, and 96 hours post fertilization (hpf). Both FAs exhibit dose-dependent toxicity and increased antioxidant activity, and this can be utilized as an alternative for standard antioxidants, according to this study.",Evidence-Based Complementary and Alternative Medicine: eCAM,10.1155/2022/3520336,1741-427X,Evid Based Complement Alternat Med,eng,"PMID: 35859996
PMCID: PMC9293546",3520336,PubMed,Antioxidant and Teratogenic Activities of Formulated Agar Extracted from Brown Seaweed Turbinaria conoides against Zebrafish Larvae,2022,"Aavula, Thabitha; Narasimman, Vignesh; Ramachandran, Saravanan; Murugan, Radajurai; Ponnusamy, Murugavel; Pazhani, Gururaja Perumal; G, Sivaleela",NA,NA,NA,2022,Aavula,Aavula et al. 2022
MR,mortality rate,"24, 48, 72, 96, 144",Thiram,NA,WT,article-journal,"Thiram, an oxidized dimer of dithiocarbamate, has fungicidal and ectoparasiticidal roles. This study aimed to determine the effects of thiram on the development of zebrafish (ZF) embryos. The developmental toxicity test was performed in accordance with the OECD 236 test guidelines, and ZF embryos were subjected to several thiram concentrations and a DMSO (0.01%) control. Subsequently, embryo mortalities and developmental anomalies were evaluated at different hours post fertilization (hpf). Thiram was highly toxic to ZF, with calculated median lethal concentrations (LC50) of thiram at 48 and 96 h as 13.10 ± 2.17 and 8.87 ± 2.09 μg/L, respectively. Thiram-treated embryos/larvae exhibited a variety of deformities, such as abnormal somites, reduced eye pigment, abnormal tail shape, yolk sac edema, hatching defects, and curved spines, with a median effective concentration (EC50) of 3.88 ± 1.23, 5.04 ± 1.82, 6.23 ± 0.92, 5.24 ± 2.22, 1.39 ± 0.25, and 2.60 ± 0.82 μg/L, respectively. Teratogenic index (TI) values ranged from 1.42 to 6.66 for the scored deformities. At 48 hpf, the average heartbeat of the control group was 177.20 ± 5.63 per minute, while the highest thiram-treated group (40 μg/L) was 99.50 ± 18.12 per minute. In addition, cardiac-related issues, such as pericardial edema and abnormal blood flow, were observed in thiram-treated ZF embryos. Overall, these findings suggest that thiram is teratogenic to ZF.",Toxics,10.3390/toxics10070369,2305-6304,Toxics,eng,"PMID: 35878274
PMCID: PMC9317679",369,PubMed,Developmental Toxic Effects of Thiram on Developing Zebrafish (Danio rerio) Embryos,10,"Vasamsetti, Bala Murali Krishna; Chon, Kyongmi; Kim, Juyeong; Oh, Jin-A.; Yoon, Chang-Young; Park, Hong-Hyun",NA,7,NA,2022,Vasamsetti,Vasamsetti et al. 2022
AT,abnormal tail effects,"24, 48, 72, 96, 144",Thiram,NA,WT,article-journal,"Thiram, an oxidized dimer of dithiocarbamate, has fungicidal and ectoparasiticidal roles. This study aimed to determine the effects of thiram on the development of zebrafish (ZF) embryos. The developmental toxicity test was performed in accordance with the OECD 236 test guidelines, and ZF embryos were subjected to several thiram concentrations and a DMSO (0.01%) control. Subsequently, embryo mortalities and developmental anomalies were evaluated at different hours post fertilization (hpf). Thiram was highly toxic to ZF, with calculated median lethal concentrations (LC50) of thiram at 48 and 96 h as 13.10 ± 2.17 and 8.87 ± 2.09 μg/L, respectively. Thiram-treated embryos/larvae exhibited a variety of deformities, such as abnormal somites, reduced eye pigment, abnormal tail shape, yolk sac edema, hatching defects, and curved spines, with a median effective concentration (EC50) of 3.88 ± 1.23, 5.04 ± 1.82, 6.23 ± 0.92, 5.24 ± 2.22, 1.39 ± 0.25, and 2.60 ± 0.82 μg/L, respectively. Teratogenic index (TI) values ranged from 1.42 to 6.66 for the scored deformities. At 48 hpf, the average heartbeat of the control group was 177.20 ± 5.63 per minute, while the highest thiram-treated group (40 μg/L) was 99.50 ± 18.12 per minute. In addition, cardiac-related issues, such as pericardial edema and abnormal blood flow, were observed in thiram-treated ZF embryos. Overall, these findings suggest that thiram is teratogenic to ZF.",Toxics,10.3390/toxics10070369,2305-6304,Toxics,eng,"PMID: 35878274
PMCID: PMC9317679",369,PubMed,Developmental Toxic Effects of Thiram on Developing Zebrafish (Danio rerio) Embryos,10,"Vasamsetti, Bala Murali Krishna; Chon, Kyongmi; Kim, Juyeong; Oh, Jin-A.; Yoon, Chang-Young; Park, Hong-Hyun",NA,7,NA,2022,Vasamsetti,Vasamsetti et al. 2022
AE,abnormal eye,"24, 48, 72, 96, 144",Thiram,NA,WT,article-journal,"Thiram, an oxidized dimer of dithiocarbamate, has fungicidal and ectoparasiticidal roles. This study aimed to determine the effects of thiram on the development of zebrafish (ZF) embryos. The developmental toxicity test was performed in accordance with the OECD 236 test guidelines, and ZF embryos were subjected to several thiram concentrations and a DMSO (0.01%) control. Subsequently, embryo mortalities and developmental anomalies were evaluated at different hours post fertilization (hpf). Thiram was highly toxic to ZF, with calculated median lethal concentrations (LC50) of thiram at 48 and 96 h as 13.10 ± 2.17 and 8.87 ± 2.09 μg/L, respectively. Thiram-treated embryos/larvae exhibited a variety of deformities, such as abnormal somites, reduced eye pigment, abnormal tail shape, yolk sac edema, hatching defects, and curved spines, with a median effective concentration (EC50) of 3.88 ± 1.23, 5.04 ± 1.82, 6.23 ± 0.92, 5.24 ± 2.22, 1.39 ± 0.25, and 2.60 ± 0.82 μg/L, respectively. Teratogenic index (TI) values ranged from 1.42 to 6.66 for the scored deformities. At 48 hpf, the average heartbeat of the control group was 177.20 ± 5.63 per minute, while the highest thiram-treated group (40 μg/L) was 99.50 ± 18.12 per minute. In addition, cardiac-related issues, such as pericardial edema and abnormal blood flow, were observed in thiram-treated ZF embryos. Overall, these findings suggest that thiram is teratogenic to ZF.",Toxics,10.3390/toxics10070369,2305-6304,Toxics,eng,"PMID: 35878274
PMCID: PMC9317679",369,PubMed,Developmental Toxic Effects of Thiram on Developing Zebrafish (Danio rerio) Embryos,10,"Vasamsetti, Bala Murali Krishna; Chon, Kyongmi; Kim, Juyeong; Oh, Jin-A.; Yoon, Chang-Young; Park, Hong-Hyun",NA,7,NA,2022,Vasamsetti,Vasamsetti et al. 2022
ED,edema,"24, 48, 72, 96, 144",Thiram,NA,WT,article-journal,"Thiram, an oxidized dimer of dithiocarbamate, has fungicidal and ectoparasiticidal roles. This study aimed to determine the effects of thiram on the development of zebrafish (ZF) embryos. The developmental toxicity test was performed in accordance with the OECD 236 test guidelines, and ZF embryos were subjected to several thiram concentrations and a DMSO (0.01%) control. Subsequently, embryo mortalities and developmental anomalies were evaluated at different hours post fertilization (hpf). Thiram was highly toxic to ZF, with calculated median lethal concentrations (LC50) of thiram at 48 and 96 h as 13.10 ± 2.17 and 8.87 ± 2.09 μg/L, respectively. Thiram-treated embryos/larvae exhibited a variety of deformities, such as abnormal somites, reduced eye pigment, abnormal tail shape, yolk sac edema, hatching defects, and curved spines, with a median effective concentration (EC50) of 3.88 ± 1.23, 5.04 ± 1.82, 6.23 ± 0.92, 5.24 ± 2.22, 1.39 ± 0.25, and 2.60 ± 0.82 μg/L, respectively. Teratogenic index (TI) values ranged from 1.42 to 6.66 for the scored deformities. At 48 hpf, the average heartbeat of the control group was 177.20 ± 5.63 per minute, while the highest thiram-treated group (40 μg/L) was 99.50 ± 18.12 per minute. In addition, cardiac-related issues, such as pericardial edema and abnormal blood flow, were observed in thiram-treated ZF embryos. Overall, these findings suggest that thiram is teratogenic to ZF.",Toxics,10.3390/toxics10070369,2305-6304,Toxics,eng,"PMID: 35878274
PMCID: PMC9317679",369,PubMed,Developmental Toxic Effects of Thiram on Developing Zebrafish (Danio rerio) Embryos,10,"Vasamsetti, Bala Murali Krishna; Chon, Kyongmi; Kim, Juyeong; Oh, Jin-A.; Yoon, Chang-Young; Park, Hong-Hyun",NA,7,NA,2022,Vasamsetti,Vasamsetti et al. 2022
HE,heart,"24, 48, 72, 96, 144",Thiram,NA,WT,article-journal,"Thiram, an oxidized dimer of dithiocarbamate, has fungicidal and ectoparasiticidal roles. This study aimed to determine the effects of thiram on the development of zebrafish (ZF) embryos. The developmental toxicity test was performed in accordance with the OECD 236 test guidelines, and ZF embryos were subjected to several thiram concentrations and a DMSO (0.01%) control. Subsequently, embryo mortalities and developmental anomalies were evaluated at different hours post fertilization (hpf). Thiram was highly toxic to ZF, with calculated median lethal concentrations (LC50) of thiram at 48 and 96 h as 13.10 ± 2.17 and 8.87 ± 2.09 μg/L, respectively. Thiram-treated embryos/larvae exhibited a variety of deformities, such as abnormal somites, reduced eye pigment, abnormal tail shape, yolk sac edema, hatching defects, and curved spines, with a median effective concentration (EC50) of 3.88 ± 1.23, 5.04 ± 1.82, 6.23 ± 0.92, 5.24 ± 2.22, 1.39 ± 0.25, and 2.60 ± 0.82 μg/L, respectively. Teratogenic index (TI) values ranged from 1.42 to 6.66 for the scored deformities. At 48 hpf, the average heartbeat of the control group was 177.20 ± 5.63 per minute, while the highest thiram-treated group (40 μg/L) was 99.50 ± 18.12 per minute. In addition, cardiac-related issues, such as pericardial edema and abnormal blood flow, were observed in thiram-treated ZF embryos. Overall, these findings suggest that thiram is teratogenic to ZF.",Toxics,10.3390/toxics10070369,2305-6304,Toxics,eng,"PMID: 35878274
PMCID: PMC9317679",369,PubMed,Developmental Toxic Effects of Thiram on Developing Zebrafish (Danio rerio) Embryos,10,"Vasamsetti, Bala Murali Krishna; Chon, Kyongmi; Kim, Juyeong; Oh, Jin-A.; Yoon, Chang-Young; Park, Hong-Hyun",NA,7,NA,2022,Vasamsetti,Vasamsetti et al. 2022
MA,malformation,"24, 48, 72, 96, 144",Thiram,NA,WT,article-journal,"Thiram, an oxidized dimer of dithiocarbamate, has fungicidal and ectoparasiticidal roles. This study aimed to determine the effects of thiram on the development of zebrafish (ZF) embryos. The developmental toxicity test was performed in accordance with the OECD 236 test guidelines, and ZF embryos were subjected to several thiram concentrations and a DMSO (0.01%) control. Subsequently, embryo mortalities and developmental anomalies were evaluated at different hours post fertilization (hpf). Thiram was highly toxic to ZF, with calculated median lethal concentrations (LC50) of thiram at 48 and 96 h as 13.10 ± 2.17 and 8.87 ± 2.09 μg/L, respectively. Thiram-treated embryos/larvae exhibited a variety of deformities, such as abnormal somites, reduced eye pigment, abnormal tail shape, yolk sac edema, hatching defects, and curved spines, with a median effective concentration (EC50) of 3.88 ± 1.23, 5.04 ± 1.82, 6.23 ± 0.92, 5.24 ± 2.22, 1.39 ± 0.25, and 2.60 ± 0.82 μg/L, respectively. Teratogenic index (TI) values ranged from 1.42 to 6.66 for the scored deformities. At 48 hpf, the average heartbeat of the control group was 177.20 ± 5.63 per minute, while the highest thiram-treated group (40 μg/L) was 99.50 ± 18.12 per minute. In addition, cardiac-related issues, such as pericardial edema and abnormal blood flow, were observed in thiram-treated ZF embryos. Overall, these findings suggest that thiram is teratogenic to ZF.",Toxics,10.3390/toxics10070369,2305-6304,Toxics,eng,"PMID: 35878274
PMCID: PMC9317679",369,PubMed,Developmental Toxic Effects of Thiram on Developing Zebrafish (Danio rerio) Embryos,10,"Vasamsetti, Bala Murali Krishna; Chon, Kyongmi; Kim, Juyeong; Oh, Jin-A.; Yoon, Chang-Young; Park, Hong-Hyun",NA,7,NA,2022,Vasamsetti,Vasamsetti et al. 2022
AH,abnormal hatching,"24, 48, 72, 96, 144",Thiram,NA,WT,article-journal,"Thiram, an oxidized dimer of dithiocarbamate, has fungicidal and ectoparasiticidal roles. This study aimed to determine the effects of thiram on the development of zebrafish (ZF) embryos. The developmental toxicity test was performed in accordance with the OECD 236 test guidelines, and ZF embryos were subjected to several thiram concentrations and a DMSO (0.01%) control. Subsequently, embryo mortalities and developmental anomalies were evaluated at different hours post fertilization (hpf). Thiram was highly toxic to ZF, with calculated median lethal concentrations (LC50) of thiram at 48 and 96 h as 13.10 ± 2.17 and 8.87 ± 2.09 μg/L, respectively. Thiram-treated embryos/larvae exhibited a variety of deformities, such as abnormal somites, reduced eye pigment, abnormal tail shape, yolk sac edema, hatching defects, and curved spines, with a median effective concentration (EC50) of 3.88 ± 1.23, 5.04 ± 1.82, 6.23 ± 0.92, 5.24 ± 2.22, 1.39 ± 0.25, and 2.60 ± 0.82 μg/L, respectively. Teratogenic index (TI) values ranged from 1.42 to 6.66 for the scored deformities. At 48 hpf, the average heartbeat of the control group was 177.20 ± 5.63 per minute, while the highest thiram-treated group (40 μg/L) was 99.50 ± 18.12 per minute. In addition, cardiac-related issues, such as pericardial edema and abnormal blood flow, were observed in thiram-treated ZF embryos. Overall, these findings suggest that thiram is teratogenic to ZF.",Toxics,10.3390/toxics10070369,2305-6304,Toxics,eng,"PMID: 35878274
PMCID: PMC9317679",369,PubMed,Developmental Toxic Effects of Thiram on Developing Zebrafish (Danio rerio) Embryos,10,"Vasamsetti, Bala Murali Krishna; Chon, Kyongmi; Kim, Juyeong; Oh, Jin-A.; Yoon, Chang-Young; Park, Hong-Hyun",NA,7,NA,2022,Vasamsetti,Vasamsetti et al. 2022
AC,abnormal blood circulation,"24, 48, 72, 96, 144",Thiram,NA,WT,article-journal,"Thiram, an oxidized dimer of dithiocarbamate, has fungicidal and ectoparasiticidal roles. This study aimed to determine the effects of thiram on the development of zebrafish (ZF) embryos. The developmental toxicity test was performed in accordance with the OECD 236 test guidelines, and ZF embryos were subjected to several thiram concentrations and a DMSO (0.01%) control. Subsequently, embryo mortalities and developmental anomalies were evaluated at different hours post fertilization (hpf). Thiram was highly toxic to ZF, with calculated median lethal concentrations (LC50) of thiram at 48 and 96 h as 13.10 ± 2.17 and 8.87 ± 2.09 μg/L, respectively. Thiram-treated embryos/larvae exhibited a variety of deformities, such as abnormal somites, reduced eye pigment, abnormal tail shape, yolk sac edema, hatching defects, and curved spines, with a median effective concentration (EC50) of 3.88 ± 1.23, 5.04 ± 1.82, 6.23 ± 0.92, 5.24 ± 2.22, 1.39 ± 0.25, and 2.60 ± 0.82 μg/L, respectively. Teratogenic index (TI) values ranged from 1.42 to 6.66 for the scored deformities. At 48 hpf, the average heartbeat of the control group was 177.20 ± 5.63 per minute, while the highest thiram-treated group (40 μg/L) was 99.50 ± 18.12 per minute. In addition, cardiac-related issues, such as pericardial edema and abnormal blood flow, were observed in thiram-treated ZF embryos. Overall, these findings suggest that thiram is teratogenic to ZF.",Toxics,10.3390/toxics10070369,2305-6304,Toxics,eng,"PMID: 35878274
PMCID: PMC9317679",369,PubMed,Developmental Toxic Effects of Thiram on Developing Zebrafish (Danio rerio) Embryos,10,"Vasamsetti, Bala Murali Krishna; Chon, Kyongmi; Kim, Juyeong; Oh, Jin-A.; Yoon, Chang-Young; Park, Hong-Hyun",NA,7,NA,2022,Vasamsetti,Vasamsetti et al. 2022
MR,mortality rate,"24, 48, 72, 96",Ticlopidine,NA,Mut,article-journal,"Ticlopidine has inhibitory effects on platelet aggregation via ADP (adenosine diphosphate), platelet release reaction and depolymerization. In clinical practice, it is commonly used to prevent heart, cerebrovascular and other thromboembolic diseases. However, ticlopidine has also been reported to have teratogenic effects on the heart, though its specific molecular mechanism remains unclear. In this study, zebrafish embryos were used as model organisms to examine the toxicity effect of ticlopidine. Zebrafish embryos exposed to 6, 7.5, and 9 mg/L ticlopidine solutions manifested several abnormalities, including body curvature, smaller eyes, slower absorption of the vitella sac, pericardial edema, slower heart rate, increased mortality, longer venous sinus - arterial ball (SV-BA) distance, and increased oxidative stress, which indicated developmental and cardiac toxicity. Abnormal expression of key genes related to heart development was observed, and the level of apoptotic gene expression was up-regulated. Further experiments revealed up-regulation of embryonic oxidative stress following ticlopidine exposure, leading to a decrease in cardiomyocyte proliferation. Conversely, the aromatic hydrocarbon receptor (AHR) inhibitor CH223191 protected embryos from the cardiotoxicity effect of ticlopidine, confirming further the role of up-regulated oxidative stress as the molecular mechanism of ticlopidine-induced cardiotoxicity in zebrafish. In conclusion, ticlopidine exposure leads to developmental and cardiotoxicity in zebrafish embryos. Therefore, further studies are warranted to ascertain such potential harms of ticlopidine in humans, which are vital in providing guidance in the safe use of drugs in clinical practice.",Ecotoxicology and Environmental Safety,10.1016/j.ecoenv.2021.113138,1090-2414,Ecotoxicol Environ Saf,eng,PMID: 34995907,113138,PubMed,Ticlopidine induces cardiotoxicity in zebrafish embryos through AHR-mediated oxidative stress signaling pathway,230,"Xu, Rong; Huang, Yong; Lu, Chen; Lv, Weiming; Hong, Shihua; Zeng, Shuqin; Xia, Wenyan; Guo, Li; Lu, Huiqiang; Chen, Yijian",NA,NA,NA,2022,Xu,Xu et al. 2022
MA,malformation,"24, 48, 72, 96",Ticlopidine,NA,Mut,article-journal,"Ticlopidine has inhibitory effects on platelet aggregation via ADP (adenosine diphosphate), platelet release reaction and depolymerization. In clinical practice, it is commonly used to prevent heart, cerebrovascular and other thromboembolic diseases. However, ticlopidine has also been reported to have teratogenic effects on the heart, though its specific molecular mechanism remains unclear. In this study, zebrafish embryos were used as model organisms to examine the toxicity effect of ticlopidine. Zebrafish embryos exposed to 6, 7.5, and 9 mg/L ticlopidine solutions manifested several abnormalities, including body curvature, smaller eyes, slower absorption of the vitella sac, pericardial edema, slower heart rate, increased mortality, longer venous sinus - arterial ball (SV-BA) distance, and increased oxidative stress, which indicated developmental and cardiac toxicity. Abnormal expression of key genes related to heart development was observed, and the level of apoptotic gene expression was up-regulated. Further experiments revealed up-regulation of embryonic oxidative stress following ticlopidine exposure, leading to a decrease in cardiomyocyte proliferation. Conversely, the aromatic hydrocarbon receptor (AHR) inhibitor CH223191 protected embryos from the cardiotoxicity effect of ticlopidine, confirming further the role of up-regulated oxidative stress as the molecular mechanism of ticlopidine-induced cardiotoxicity in zebrafish. In conclusion, ticlopidine exposure leads to developmental and cardiotoxicity in zebrafish embryos. Therefore, further studies are warranted to ascertain such potential harms of ticlopidine in humans, which are vital in providing guidance in the safe use of drugs in clinical practice.",Ecotoxicology and Environmental Safety,10.1016/j.ecoenv.2021.113138,1090-2414,Ecotoxicol Environ Saf,eng,PMID: 34995907,113138,PubMed,Ticlopidine induces cardiotoxicity in zebrafish embryos through AHR-mediated oxidative stress signaling pathway,230,"Xu, Rong; Huang, Yong; Lu, Chen; Lv, Weiming; Hong, Shihua; Zeng, Shuqin; Xia, Wenyan; Guo, Li; Lu, Huiqiang; Chen, Yijian",NA,NA,NA,2022,Xu,Xu et al. 2022
AE,abnormal eye,"24, 48, 72, 96",Ticlopidine,NA,Mut,article-journal,"Ticlopidine has inhibitory effects on platelet aggregation via ADP (adenosine diphosphate), platelet release reaction and depolymerization. In clinical practice, it is commonly used to prevent heart, cerebrovascular and other thromboembolic diseases. However, ticlopidine has also been reported to have teratogenic effects on the heart, though its specific molecular mechanism remains unclear. In this study, zebrafish embryos were used as model organisms to examine the toxicity effect of ticlopidine. Zebrafish embryos exposed to 6, 7.5, and 9 mg/L ticlopidine solutions manifested several abnormalities, including body curvature, smaller eyes, slower absorption of the vitella sac, pericardial edema, slower heart rate, increased mortality, longer venous sinus - arterial ball (SV-BA) distance, and increased oxidative stress, which indicated developmental and cardiac toxicity. Abnormal expression of key genes related to heart development was observed, and the level of apoptotic gene expression was up-regulated. Further experiments revealed up-regulation of embryonic oxidative stress following ticlopidine exposure, leading to a decrease in cardiomyocyte proliferation. Conversely, the aromatic hydrocarbon receptor (AHR) inhibitor CH223191 protected embryos from the cardiotoxicity effect of ticlopidine, confirming further the role of up-regulated oxidative stress as the molecular mechanism of ticlopidine-induced cardiotoxicity in zebrafish. In conclusion, ticlopidine exposure leads to developmental and cardiotoxicity in zebrafish embryos. Therefore, further studies are warranted to ascertain such potential harms of ticlopidine in humans, which are vital in providing guidance in the safe use of drugs in clinical practice.",Ecotoxicology and Environmental Safety,10.1016/j.ecoenv.2021.113138,1090-2414,Ecotoxicol Environ Saf,eng,PMID: 34995907,113138,PubMed,Ticlopidine induces cardiotoxicity in zebrafish embryos through AHR-mediated oxidative stress signaling pathway,230,"Xu, Rong; Huang, Yong; Lu, Chen; Lv, Weiming; Hong, Shihua; Zeng, Shuqin; Xia, Wenyan; Guo, Li; Lu, Huiqiang; Chen, Yijian",NA,NA,NA,2022,Xu,Xu et al. 2022
ED,edema,"24, 48, 72, 96",Ticlopidine,NA,Mut,article-journal,"Ticlopidine has inhibitory effects on platelet aggregation via ADP (adenosine diphosphate), platelet release reaction and depolymerization. In clinical practice, it is commonly used to prevent heart, cerebrovascular and other thromboembolic diseases. However, ticlopidine has also been reported to have teratogenic effects on the heart, though its specific molecular mechanism remains unclear. In this study, zebrafish embryos were used as model organisms to examine the toxicity effect of ticlopidine. Zebrafish embryos exposed to 6, 7.5, and 9 mg/L ticlopidine solutions manifested several abnormalities, including body curvature, smaller eyes, slower absorption of the vitella sac, pericardial edema, slower heart rate, increased mortality, longer venous sinus - arterial ball (SV-BA) distance, and increased oxidative stress, which indicated developmental and cardiac toxicity. Abnormal expression of key genes related to heart development was observed, and the level of apoptotic gene expression was up-regulated. Further experiments revealed up-regulation of embryonic oxidative stress following ticlopidine exposure, leading to a decrease in cardiomyocyte proliferation. Conversely, the aromatic hydrocarbon receptor (AHR) inhibitor CH223191 protected embryos from the cardiotoxicity effect of ticlopidine, confirming further the role of up-regulated oxidative stress as the molecular mechanism of ticlopidine-induced cardiotoxicity in zebrafish. In conclusion, ticlopidine exposure leads to developmental and cardiotoxicity in zebrafish embryos. Therefore, further studies are warranted to ascertain such potential harms of ticlopidine in humans, which are vital in providing guidance in the safe use of drugs in clinical practice.",Ecotoxicology and Environmental Safety,10.1016/j.ecoenv.2021.113138,1090-2414,Ecotoxicol Environ Saf,eng,PMID: 34995907,113138,PubMed,Ticlopidine induces cardiotoxicity in zebrafish embryos through AHR-mediated oxidative stress signaling pathway,230,"Xu, Rong; Huang, Yong; Lu, Chen; Lv, Weiming; Hong, Shihua; Zeng, Shuqin; Xia, Wenyan; Guo, Li; Lu, Huiqiang; Chen, Yijian",NA,NA,NA,2022,Xu,Xu et al. 2022
HE,heart,"24, 48, 72, 96",Ticlopidine,NA,Mut,article-journal,"Ticlopidine has inhibitory effects on platelet aggregation via ADP (adenosine diphosphate), platelet release reaction and depolymerization. In clinical practice, it is commonly used to prevent heart, cerebrovascular and other thromboembolic diseases. However, ticlopidine has also been reported to have teratogenic effects on the heart, though its specific molecular mechanism remains unclear. In this study, zebrafish embryos were used as model organisms to examine the toxicity effect of ticlopidine. Zebrafish embryos exposed to 6, 7.5, and 9 mg/L ticlopidine solutions manifested several abnormalities, including body curvature, smaller eyes, slower absorption of the vitella sac, pericardial edema, slower heart rate, increased mortality, longer venous sinus - arterial ball (SV-BA) distance, and increased oxidative stress, which indicated developmental and cardiac toxicity. Abnormal expression of key genes related to heart development was observed, and the level of apoptotic gene expression was up-regulated. Further experiments revealed up-regulation of embryonic oxidative stress following ticlopidine exposure, leading to a decrease in cardiomyocyte proliferation. Conversely, the aromatic hydrocarbon receptor (AHR) inhibitor CH223191 protected embryos from the cardiotoxicity effect of ticlopidine, confirming further the role of up-regulated oxidative stress as the molecular mechanism of ticlopidine-induced cardiotoxicity in zebrafish. In conclusion, ticlopidine exposure leads to developmental and cardiotoxicity in zebrafish embryos. Therefore, further studies are warranted to ascertain such potential harms of ticlopidine in humans, which are vital in providing guidance in the safe use of drugs in clinical practice.",Ecotoxicology and Environmental Safety,10.1016/j.ecoenv.2021.113138,1090-2414,Ecotoxicol Environ Saf,eng,PMID: 34995907,113138,PubMed,Ticlopidine induces cardiotoxicity in zebrafish embryos through AHR-mediated oxidative stress signaling pathway,230,"Xu, Rong; Huang, Yong; Lu, Chen; Lv, Weiming; Hong, Shihua; Zeng, Shuqin; Xia, Wenyan; Guo, Li; Lu, Huiqiang; Chen, Yijian",NA,NA,NA,2022,Xu,Xu et al. 2022
GR,gene regulation,"24, 48, 72, 96",Ticlopidine,NA,Mut,article-journal,"Ticlopidine has inhibitory effects on platelet aggregation via ADP (adenosine diphosphate), platelet release reaction and depolymerization. In clinical practice, it is commonly used to prevent heart, cerebrovascular and other thromboembolic diseases. However, ticlopidine has also been reported to have teratogenic effects on the heart, though its specific molecular mechanism remains unclear. In this study, zebrafish embryos were used as model organisms to examine the toxicity effect of ticlopidine. Zebrafish embryos exposed to 6, 7.5, and 9 mg/L ticlopidine solutions manifested several abnormalities, including body curvature, smaller eyes, slower absorption of the vitella sac, pericardial edema, slower heart rate, increased mortality, longer venous sinus - arterial ball (SV-BA) distance, and increased oxidative stress, which indicated developmental and cardiac toxicity. Abnormal expression of key genes related to heart development was observed, and the level of apoptotic gene expression was up-regulated. Further experiments revealed up-regulation of embryonic oxidative stress following ticlopidine exposure, leading to a decrease in cardiomyocyte proliferation. Conversely, the aromatic hydrocarbon receptor (AHR) inhibitor CH223191 protected embryos from the cardiotoxicity effect of ticlopidine, confirming further the role of up-regulated oxidative stress as the molecular mechanism of ticlopidine-induced cardiotoxicity in zebrafish. In conclusion, ticlopidine exposure leads to developmental and cardiotoxicity in zebrafish embryos. Therefore, further studies are warranted to ascertain such potential harms of ticlopidine in humans, which are vital in providing guidance in the safe use of drugs in clinical practice.",Ecotoxicology and Environmental Safety,10.1016/j.ecoenv.2021.113138,1090-2414,Ecotoxicol Environ Saf,eng,PMID: 34995907,113138,PubMed,Ticlopidine induces cardiotoxicity in zebrafish embryos through AHR-mediated oxidative stress signaling pathway,230,"Xu, Rong; Huang, Yong; Lu, Chen; Lv, Weiming; Hong, Shihua; Zeng, Shuqin; Xia, Wenyan; Guo, Li; Lu, Huiqiang; Chen, Yijian",NA,NA,NA,2022,Xu,Xu et al. 2022
CO,coagulated,"24, 48, 72, 96",Ticlopidine,NA,Mut,article-journal,"Ticlopidine has inhibitory effects on platelet aggregation via ADP (adenosine diphosphate), platelet release reaction and depolymerization. In clinical practice, it is commonly used to prevent heart, cerebrovascular and other thromboembolic diseases. However, ticlopidine has also been reported to have teratogenic effects on the heart, though its specific molecular mechanism remains unclear. In this study, zebrafish embryos were used as model organisms to examine the toxicity effect of ticlopidine. Zebrafish embryos exposed to 6, 7.5, and 9 mg/L ticlopidine solutions manifested several abnormalities, including body curvature, smaller eyes, slower absorption of the vitella sac, pericardial edema, slower heart rate, increased mortality, longer venous sinus - arterial ball (SV-BA) distance, and increased oxidative stress, which indicated developmental and cardiac toxicity. Abnormal expression of key genes related to heart development was observed, and the level of apoptotic gene expression was up-regulated. Further experiments revealed up-regulation of embryonic oxidative stress following ticlopidine exposure, leading to a decrease in cardiomyocyte proliferation. Conversely, the aromatic hydrocarbon receptor (AHR) inhibitor CH223191 protected embryos from the cardiotoxicity effect of ticlopidine, confirming further the role of up-regulated oxidative stress as the molecular mechanism of ticlopidine-induced cardiotoxicity in zebrafish. In conclusion, ticlopidine exposure leads to developmental and cardiotoxicity in zebrafish embryos. Therefore, further studies are warranted to ascertain such potential harms of ticlopidine in humans, which are vital in providing guidance in the safe use of drugs in clinical practice.",Ecotoxicology and Environmental Safety,10.1016/j.ecoenv.2021.113138,1090-2414,Ecotoxicol Environ Saf,eng,PMID: 34995907,113138,PubMed,Ticlopidine induces cardiotoxicity in zebrafish embryos through AHR-mediated oxidative stress signaling pathway,230,"Xu, Rong; Huang, Yong; Lu, Chen; Lv, Weiming; Hong, Shihua; Zeng, Shuqin; Xia, Wenyan; Guo, Li; Lu, Huiqiang; Chen, Yijian",NA,NA,NA,2022,Xu,Xu et al. 2022
AT,abnormal tail effects,"24, 48, 72, 96",Ticlopidine,NA,Mut,article-journal,"Ticlopidine has inhibitory effects on platelet aggregation via ADP (adenosine diphosphate), platelet release reaction and depolymerization. In clinical practice, it is commonly used to prevent heart, cerebrovascular and other thromboembolic diseases. However, ticlopidine has also been reported to have teratogenic effects on the heart, though its specific molecular mechanism remains unclear. In this study, zebrafish embryos were used as model organisms to examine the toxicity effect of ticlopidine. Zebrafish embryos exposed to 6, 7.5, and 9 mg/L ticlopidine solutions manifested several abnormalities, including body curvature, smaller eyes, slower absorption of the vitella sac, pericardial edema, slower heart rate, increased mortality, longer venous sinus - arterial ball (SV-BA) distance, and increased oxidative stress, which indicated developmental and cardiac toxicity. Abnormal expression of key genes related to heart development was observed, and the level of apoptotic gene expression was up-regulated. Further experiments revealed up-regulation of embryonic oxidative stress following ticlopidine exposure, leading to a decrease in cardiomyocyte proliferation. Conversely, the aromatic hydrocarbon receptor (AHR) inhibitor CH223191 protected embryos from the cardiotoxicity effect of ticlopidine, confirming further the role of up-regulated oxidative stress as the molecular mechanism of ticlopidine-induced cardiotoxicity in zebrafish. In conclusion, ticlopidine exposure leads to developmental and cardiotoxicity in zebrafish embryos. Therefore, further studies are warranted to ascertain such potential harms of ticlopidine in humans, which are vital in providing guidance in the safe use of drugs in clinical practice.",Ecotoxicology and Environmental Safety,10.1016/j.ecoenv.2021.113138,1090-2414,Ecotoxicol Environ Saf,eng,PMID: 34995907,113138,PubMed,Ticlopidine induces cardiotoxicity in zebrafish embryos through AHR-mediated oxidative stress signaling pathway,230,"Xu, Rong; Huang, Yong; Lu, Chen; Lv, Weiming; Hong, Shihua; Zeng, Shuqin; Xia, Wenyan; Guo, Li; Lu, Huiqiang; Chen, Yijian",NA,NA,NA,2022,Xu,Xu et al. 2022
[truncated: 4,378,664 more chars]
